# Supplementary material for: FAM129B is a novel regulator of Wnt/β-catenin signal transduction in melanoma cells
Source: F1000Res. 2013 Oct 10;2:134. Originally published 2013 May 31. [Version 2] doi: 10.12688/f1000research.2-134.v2 (PMC3829391; doi:10.12688/f1000research.2-134.v2)
Supplement: UPDATED: Data sets and query script used in identifying FAM129B as a putative regulator of Wnt/β-catenin signaling using a largescale siRNA screen integrated with phosphoproteomic and bioinformatic analyses; and, FAM129B protein-protein interaction data. — Results of affinity purification of Flag-GFP-FAM129B followed by mass spectrometric peptide identification. Column a, bait protein used for affinity purification. Column b, prey proteins identified by mass spectrometry. Column c, total peptides identified for a given prey peptide (spectral counts). [file f1000research-2-2455-s0001.tgz › data_file_4.csv]

Bait	Prey	Total Peptides
FLAG-GFP-FAM129B	FAM129B	485
FLAG-GFP-FAM129B	LATS1	21
FLAG-GFP-FAM129B	NME4	7
FLAG-GFP-FAM129B	KEAP1	3
FLAG-GFP-FAM129B	C14orf166	2
FLAG-GFP-FAM129B	NOTCH1	2
FLAG-GFP-FAM129B	SLITRK6	2
FLAG-GFP-FAM129B	ANKRD31	1
FLAG-GFP-FAM129B	C19orf52	1
FLAG-GFP-FAM129B	C1orf77	1
FLAG-GFP-FAM129B	C5orf25	1
FLAG-GFP-FAM129B	HERC4	1
FLAG-GFP-FAM129B	INSR	1
FLAG-GFP-FAM129B	ITGA7	1
FLAG-GFP-FAM129B	KEAP1	1
FLAG-GFP-FAM129B	MAP7D2	1
FLAG-GFP-FAM129B	MTOR	1
FLAG-GFP-FAM129B	MYC	1
FLAG-GFP-FAM129B	NFKB1	1
FLAG-GFP-FAM129B	RANBP2	1
