# Supplementary material for: FAM129B is a novel regulator of Wnt/β-catenin signal transduction in melanoma cells
Source: F1000Res. 2013 Oct 10;2:134. Originally published 2013 May 31. [Version 2] doi: 10.12688/f1000research.2-134.v2 (PMC3829391; doi:10.12688/f1000research.2-134.v2)
Supplement: UPDATED: Data sets and query script used in identifying FAM129B as a putative regulator of Wnt/β-catenin signaling using a largescale siRNA screen integrated with phosphoproteomic and bioinformatic analyses; and, FAM129B protein-protein interaction data. — Results of affinity purification of Flag-GFP-FAM129B followed by mass spectrometric peptide identification. Column a, bait protein used for affinity purification. Column b, prey proteins identified by mass spectrometry. Column c, total peptides identified for a given prey peptide (spectral counts). [file f1000research-2-2455-s0001.tgz › Data_File_1.csv]

R_or_T_#	Gene_ID	Gene_Symbol	med(normFFluc)	stdev(normFFluc)	Median Z	p-valued	minus logP	Hit? (Y/N)
T-000036020-000B	51257	39509	30.595	4.573146255	-1.635	0.0004013	3.396530513	Y
T-000015156-000T	51257	39509	32.035	3.865902223	-1.29	2.31E-09	8.635681508	Y
T-000010103-000G	55964	39694	18.52	3.712766264	-1.68	0.007731864	2.111715775	Y
T-000037769-000M	55964	39694	47.32	7.64643054	-1.07	0.008145427	2.089086163	Y
T-000004963-000D	989	39698	216.23	35.21835317	1.03	0.006391393	2.194404485	Y
T-000037334-000C	64551	39698	445.32	100.2325141	1.73	2.13E-09	8.671215155	Y
T-000004723-000P	23176	39699	24.08	2.422827205	-1.855	8.97E-05	4.04734159	Y
T-000037336-000V	151011	39701	15.85	0.856757453	-2.37	0.000101304	3.994375504	Y
T-000008999-000L	151011	39701	44.55	2.519383192	-0.865	0.000139988	3.853909878	Y
T-000011397-000M	50514	39783	15.545	1.126839237	-2.485	7.01E-05	4.15417163	Y
T-000023577-000A	64623	64623	23.75	3.487971166	-1.725	1.10E-07	6.957137864	Y
T-000006723-000D	289809	289809	36.9	3.757600868	-1.315	6.29E-09	8.201364386	Y
T-000008947-000G	296197	296197	30.14	2.265076473	-1.315	3.47E-09	8.459964383	Y
T-000022363-000J	304530	304530	17.265	3.668786292	-1.775	1.87E-06	5.728051951	Y
T-000003761-000X	317312	317312	304.505	33.12018925	1.405	1.19E-10	9.926034071	Y
T-000019042-000J	361335	361335	271.75	17.85756022	1.365	1.48E-11	10.8293854	Y
T-000035343-000X	362301	362301	615.89	68.9066443	2.16	2.83E-11	10.54893192	Y
T-000011349-000T	362691	362691	222.725	21.47783492	1.13	6.74E-09	8.171132532	Y
T-000022448-000C	363855	363855	436.14	59.78864731	1.92	4.95E-07	6.304996581	Y
T-000022250-000F	365842	365842	312.26	22.03199371	1.52	2.26E-07	6.646291197	Y
T-000010252-000V	366889	366889	30.505	3.930034533	-1.44	7.00E-11	10.15497517	Y
T-000040388-000B	450224	450224	13.07	1.078093555	-2.575	2.43E-10	9.614648377	Y
T-000011388-000D	499014	499014	41.49	4.067532597	-1.165	6.55E-08	7.184065076	Y
T-000012038-000G	499925	499925	261.05	51.12556832	1.01	1.91E-05	4.717906529	Y
T-000005389-000B	502603	502603	340.385	16.67893689	1.65	7.55E-10	9.121801838	Y
T-000016422-000E	619393	619393	291.14	19.2470591	1.18	2.29E-05	4.640922252	Y
T-000000704-000K	641452	641452	282.515	21.43805478	1.45	1.49E-10	9.827672288	Y
T-000004725-000G	242406	1110029E03Rik	369.55	21.97732127	1.575	1.51E-09	8.821526745	Y
T-000005873-000F	66245	1500019G21Rik	14.06	1.123577619	-2.09	1.69E-12	11.7729897	Y
T-000011662-000W	242297	1700012H17Rik	287.995	26.65029509	1.22	3.36E-09	8.473165353	Y
T-000006514-000A	58248	1700123O20Rik	24.59	3.516516133	-1.69	2.03E-09	8.691859932	Y
T-000003425-000H	69171	1810031K17Rik	322.355	78.9860541	1.49	1.58E-07	6.801250598	Y
T-000006670-000E	67726	1810073G14Rik	32.88	3.058192744	-1.395	2.94E-17	16.53189904	Y
T-000036588-000Z	233789	2610207I05Rik	229.03	35.41697041	0.98	3.99E-07	6.39884908	Y
T-000022451-000J	233789	2610207I05Rik	298.06	38.90671956	1.47	3.60E-06	5.444049651	Y
T-000015162-000A	68642	2810441K11Rik	35.17	4.254939986	-1.035	6.99E-07	6.155561434	Y
T-000023015-000E	74370	4932417H02Rik	11.995	1.955220119	-2.38	7.88E-09	8.103442803	Y
T-000013391-000Z	71423	5430411K18Rik	214.7	26.10479547	0.82	2.65E-05	4.576405959	Y
T-000014753-000F	319613	5730410E15Rik	242.09	4.588438888	1.085	2.21E-11	10.65522556	Y
T-000006294-000K	78825	5830417C01Rik	27.22	4.095034391	-1.76	4.52E-09	8.344822049	Y
T-000006766-000Z	66674	6330409N04Rik	19.52	2.433058041	-2.06	1.25E-10	9.904625738	Y
T-000015255-000U	193385	6330500D04Rik	288.905	35.72941045	1.4	1.72E-08	7.765017246	Y
T-000016671-000C	76156	6330503C03Rik	581.64	89.58531323	2.05	1.03E-06	5.987893291	Y
T-000019877-000H	53947	A4GALT	297.665	57.26195385	1.265	0.00279827	2.553110342	Y
T-000011889-000L	51146	A4GNT	23.81	3.406674821	-1.52	0.004155812	2.381344138	Y
T-000003951-000Z	65985	AACS	41.025	3.228942035	-1.015	4.12E-05	4.384626297	Y
T-000012941-000B	51166	AADAT	47.67	6.840718773	-1.13	0.001261682	2.899050172	Y
T-000013804-000T	57505	AARS2	315.28	17.18052774	1.26	0.00375937	2.424884923	Y
T-000005850-000V	26574	AATF	16.34	1.929516347	-2.06	0.002497828	2.602437552	Y
T-000020903-000Z	10347	ABCA7	25.725	5.274971733	-1.705	3.68E-08	7.433697335	Y
T-000010891-000P	6833	ABCC8	213.2	28.21853941	1.1	0.00049231	3.307761523	Y
T-000038045-000U	6833	ABCC8	373.795	53.39487208	1.385	1.77E-07	6.753180753	Y
T-000010256-000E	9619	ABCG1	40.145	2.511453762	-1.1	0.00078247	3.106532146	Y
T-000038053-000U	64241	ABCG8	19.52	3.100240582	-2.065	4.30E-06	5.366626952	Y
T-000016347-000Y	64241	ABCG8	32.695	3.054122896	-1.53	5.32E-06	5.273733699	Y
T-000016066-000V	83451	ABHD11	18.3	1.57519311	-1.99	1.77E-06	5.750892159	Y
T-000003417-000H	26090	ABHD12	258.255	30.16941208	1.18	4.43E-05	4.354075847	Y
T-000039012-000K	253152	ABHD7	283.9	30.19687567	1.355	3.47E-05	4.460137778	Y
T-000014175-000Z	253152	ABHD7	476.33	52.08738075	1.8	0.001194129	2.922948619	Y
T-000018865-000D	79575	ABHD8	7.38	1.122983378	-2.75	9.12E-05	4.03993857	Y
T-000005479-000U	10006	ABI1	238.145	43.12635582	1.125	0.000526129	3.278907386	Y
T-000005541-000G	10152	ABI2	376.255	39.92299619	1.585	6.92E-05	4.160077803	Y
T-000005016-000Z	3983	ABLIM1	44.98	4.24410179	-0.98	0.000835817	3.077888814	Y
T-000012290-000L	22885	ABLIM3	221.605	12.37462592	1.1	0.000130372	3.884814674	Y
T-000013868-000G	66948	Acad8	380.47	9.166130409	1.45	8.84E-09	8.053375276	Y
T-000019791-000F	35	ACADS	230.03	34.42311283	0.845	4.50E-06	5.346411727	Y
T-000002892-000Y	39	ACAT2	222.75	18.05431897	1.06	0.00089462	3.048361569	Y
T-000041007-000U	39	ACAT2	385.295	26.28771386	1.575	2.48E-05	4.605002332	Y
T-000006902-000E	64746	ACBD3	35.155	7.481619143	-1.385	0.00163825	2.785619946	Y
T-000004358-000W	91452	ACBD5	35.805	3.797739459	-1.245	4.85E-05	4.314476422	Y
T-000040941-000E	91452	ACBD5	38.945	6.388084611	-1.325	0.000815049	3.088816471	Y
T-000013267-000P	57001	ACN9	274.02	31.57973454	1.15	0.002732857	2.563383017	Y
T-000002129-000U	50	ACO2	33.73	4.312879935	-1.26	0.001342489	2.872089268	Y
T-000009754-000Y	50	ACO2	33.805	3.043928383	-1.18	0.000209209	3.679420636	Y
T-000011150-000M	122970	ACOT4	37.485	4.78286525	-1.13	0.000523556	3.281036861	Y
T-000009247-000H	52	ACP1	30.48	6.411512432	-1.46	0.000800098	3.096856556	Y
T-000036974-000L	52	ACP1	39.67	2.702720851	-1.24	0.003977293	2.400412433	Y
T-000015540-000M	23205	ACSBG1	43.19	8.466031636	-0.995	0.00119302	2.923352372	Y
T-000002651-000A	2181	ACSL3	588.33	69.95171209	2.125	0.000240807	3.618330445	Y
T-000012983-000N	51703	ACSL5	36.955	3.536432996	-1.17	0.001576838	2.802212974	Y
T-000011010-000H	6296	ACSM3	20.5	4.487704499	-1.82	0.000275072	3.560553739	Y
T-000011925-000G	84532	ACSS1	18.74	1.542541193	-1.82	0.000648274	3.188241627	Y
T-000006668-000G	55902	ACSS2	46.95	5.772355816	-0.87	0.001818815	2.740211536	Y
T-000024868-000R	58	ACTA1	30.865	10.37382122	-1.25	0.004769777	2.321501915	Y
T-000004892-000M	60	ACTB	471.73	24.90768824	1.93	0.001830847	2.737347839	Y
T-000015020-000D	11470	Actl7a	45.04	7.841509968	-0.755	2.11E-06	5.675070616	Y
T-000014846-000Z	81569	ACTL8	216.13	16.38697349	0.92	0.00021505	3.667460785	Y
T-000002130-000H	89	ACTN3	40.05	7.685481984	-1.05	0.007909409	2.101855965	Y
T-000023111-000E	10097	ACTR2	213.31	19.53966018	0.69	1.21E-06	5.918341055	Y
T-000001372-000V	10097	ACTR2	445.05	38.11487494	1.985	0.000252112	3.59840628	Y
T-000001370-000C	10096	ACTR3	565.105	64.94329546	2.375	3.81E-05	4.418799443	Y
T-000009593-000P	10096	ACTR3	912.58	109.468556	2.87	7.25E-06	5.139712569	Y
T-000006927-000H	93973	ACTR8	40.545	6.130777547	-1.185	0.000660905	3.179860982	Y
T-000021028-000J	91703	ACY3	221.435	35.67204928	0.935	0.000278837	3.554650202	Y
T-000038994-000K	161823	ADAL	204.715	16.39147822	0.81	8.19E-05	4.086672345	Y
T-000039807-000P	8751	ADAM15	25.01	4.075307759	-1.83	0.00309035	2.509992389	Y
T-000002546-000S	8751	ADAM15	48.36	4.614249668	-0.995	0.00027399	3.562264804	Y
T-000012645-000G	8747	ADAM21	13.66	1.954234718	-2.19	0.000827253	3.082361414	Y
T-000039812-000N	8747	ADAM21	27	1.573308616	-1.76	0.00026941	3.569586812	Y
T-000020962-000V	11093	ADAMTS13	36.21	5.418809832	-1.215	0.000134096	3.87258275	Y
T-000039825-000G	11093	ADAMTS13	36.42	3.875551574	-1.36	0.001752912	2.75623982	Y
T-000016199-000H	170692	ADAMTS18	256.545	22.51265596	1.1	5.52E-09	8.258274136	Y
T-000021178-000F	9509	ADAMTS2	22.165	4.480345969	-1.605	0.00089274	3.049275047	Y
T-000039831-000P	9509	ADAMTS2	29.13	4.393267577	-1.68	0.003452651	2.461847259	Y
T-000021225-000C	11095	ADAMTS8	26.65	4.660479231	-1.57	0.000575338	3.240076634	Y
T-000039838-000A	11095	ADAMTS8	37.11	3.360907616	-1.36	0.001722283	2.76389557	Y
T-000037449-000Y	57188	ADAMTSL3	27.95	1.73832055	-1.625	6.17E-06	5.209644657	Y
T-000013692-000M	57188	ADAMTSL3	45.79	9.683763043	-0.89	0.007698271	2.113606808	Y
T-000000844-000P	104	ADARB1	33.545	7.139096582	-1.26	0.00088656	3.052291914	Y
T-000019390-000H	105	ADARB2	464.66	35.55948022	1.84	3.68E-08	7.433971834	Y
T-000010395-000A	119	ADD2	42.01	3.59224628	-0.75	0.003512288	2.454409941	Y
T-000003674-000F	55256	ADI1	46.62	9.957541112	-0.795	0.004314075	2.365112292	Y
T-000015673-000A	9370	ADIPOQ	42.47	5.833386666	-1.06	0.008326975	2.079512713	Y
T-000003450-000S	51094	ADIPOR1	205.95	50.03241774	1.08	0.002317817	2.634920888	Y
T-000040366-000Z	51094	ADIPOR1	712.02	115.089136	2.22	0.001072981	2.969407856	Y
T-000024179-000Y	79924	ADM2	30.305	4.20659304	-1.435	8.11E-05	4.090951239	Y
T-000001358-000M	23394	ADNP	240.86	36.42238449	1.18	0.000848688	3.071252106	Y
T-000035624-000A	23394	ADNP	319.25	25.55850592	1.34	0.00028511	3.544987168	Y
T-000007134-000R	83440	ADPGK	18.75	1.851294592	-1.88	9.42E-05	4.02577301	Y
T-000015474-000P	54936	ADPRHL2	43.575	3.780484978	-0.985	9.29E-06	5.031844781	Y
T-000014038-000W	151	ADRA2B	45.44	11.2090376	-1.05	5.77E-05	4.239112072	Y
T-000018738-000T	153	ADRB1	17.78	3.120676438	-1.865	1.68E-08	7.774990006	Y
T-000038571-000K	153	ADRB1	21.69	1.414273539	-1.91	4.40E-10	9.356095006	Y
T-000006831-000N	60312	AFAP1	246.42	7.823537137	1.06	7.64E-05	4.117040403	Y
T-000021735-000U	60312	AFAP1	405.63	33.71508107	1.705	5.04E-06	5.297380647	Y
T-000021820-000T	134265	AFAP1L1	22.635	12.0735496	-1.83	0.005447732	2.263784248	Y
T-000012125-000Y	84632	AFAP1L2	29.66	3.560273398	-1.66	8.63E-09	8.06397054	Y
T-000015431-000U	2334	AFF2	223.955	16.91979905	1.115	2.41E-09	8.617585691	Y
T-000010427-000F	3899	AFF3	208.21	24.56977276	1.03	0.004337385	2.362771986	Y
T-000006027-000V	27125	AFF4	13.99	2.379922968	-2.26	0.002283789	2.641344091	Y
T-000040942-000N	173	AFM	207.035	20.79796625	0.84	0.00023786	3.623678806	Y
T-000012651-000P	173	AFM	301.09	15.15793632	1.46	0.000675342	3.170475935	Y
T-000012653-000G	174	AFP	8.53	0.775972508	-2.64	0		Y
T-000009140-000M	54812	AFTPH	38.885	5.118026964	-0.99	0.00117382	2.930398537	Y
T-000040920-000L	79841	AGBL2	358.23	23.91033737	1.46	0.000140423	3.852563298	Y
T-000012603-000V	79841	AGBL2	455.75	23.20445877	1.86	1.76E-07	6.753916697	Y
T-000007581-000R	254531	AGPAT7	206.86	7.688291423	1.09	4.12E-05	4.385182296	Y
T-000041011-000J	254531	AGPAT7	477.815	105.9702288	1.76	0.000414369	3.382613119	Y
T-000021156-000D	181	AGRP	18.71	3.423083405	-2.01	0.000514586	3.288542049	Y
T-000003796-000T	57085	AGTRAP	33.96	5.238269434	-1.155	0.000239503	3.620689639	Y
T-000041012-000T	189	AGXT	23.03	16.39123012	-1.725	0.006920216	2.159880368	Y
T-000019825-000D	189	AGXT	39.36	4.93964911	-1.06	0.002451772	2.610519901	Y
T-000018415-000C	113146	AHNAK2	397.545	48.27441239	1.6	0.000341106	3.467110006	Y
T-000020092-000J	57491	AHRR	30.755	7.783454674	-1.605	0.000813032	3.089892587	Y
T-000006306-000F	66253	Aig1	44.09	11.17434562	-1.21	4.12E-05	4.385476051	Y
T-000021157-000M	202	AIM1	22.81	2.702398626	-1.85	0.000407185	3.390207812	Y
T-000020429-000M	55966	AJAP1	36	4.907317665	-1.04	8.79E-05	4.05599177	Y
T-000011128-000E	122481	AK7	17.06	0.49433457	-2.2	0.000119493	3.922658124	Y
T-000036639-000F	122481	AK7	17.165	1.866625744	-2.385	0.000106131	3.974156023	Y
T-000037014-000N	8165	AKAP1	23.995	1.963184063	-1.69	5.95E-06	5.225817167	Y
T-000002504-000E	8165	AKAP1	35.66	7.527817302	-1.07	0.009482845	2.02306137	Y
T-000014207-000E	9465	AKAP7	32.85	9.645311469	-1.56	0.008381801	2.07666263	Y
T-000038360-000P	26993	AKAP8L	254.305	43.26707656	1.185	3.81E-08	7.419542499	Y
T-000018712-000F	80709	AKNA	24.085	5.424385526	-1.64	0.00019844	3.702369903	Y
T-000007225-000S	84335	AKT1S1	203.15	26.56489287	1.075	0.00071885	3.143361784	Y
T-000002206-000T	214	ALCAM	248.42	65.3891385	1.26	0.00889816	2.050699807	Y
T-000037483-000R	214	ALCAM	391.755	54.40100696	1.52	4.75E-05	4.323140174	Y
T-000014083-000P	218	ALDH3A1	253.065	51.25132102	0.905	0.000630809	3.200101967	Y
T-000039513-000T	4329	ALDH6A1	208.3	15.6920054	0.61	0.006050671	2.218196465	Y
T-000023118-000R	104776	Aldh6a1	213.855	32.75404359	1.17	4.90E-07	6.310132405	Y
T-000002838-000W	4329	ALDH6A1	268.39	41.63446049	1.22	0.004633542	2.334086926	Y
T-000010293-000Y	64577	ALDH8A1	289.27	25.89575365	1.32	2.90E-06	5.537248755	Y
T-000004834-000A	228	ALDOAP2	43.95	2.253950236	-1.115	3.62E-05	4.441174948	Y
T-000003760-000N	56052	ALG1	240.32	25.17685097	1.12	0.000414294	3.382691854	Y
T-000002873-000X	10195	ALG3	285.71	60.43168898	1.35	0.00575194	2.240185649	Y
T-000021052-000J	121642	ALKBH2	43.695	3.792214612	-1.055	5.77E-07	6.238604284	Y
T-000010116-000A	221120	ALKBH3	25.92	3.52783692	-1.41	0.007639413	2.116939996	Y
T-000007280-000C	84964	ALKBH6	213.2	29.32934523	1.08	0.002639762	2.578435204	Y
T-000011981-000B	91801	ALKBH8	249.21	13.42193106	0.97	8.30E-06	5.08102046	Y
T-000009159-000H	7840	ALMS1	264.87	25.7664593	1.19	0.000413799	3.383210334	Y
T-000018341-000K	251	ALPPL2	31.44	8.465041558	-1.28	0.000132912	3.876436765	Y
T-000019970-000G	259173	ALS2CL	243.41	38.88957562	0.975	0.002081586	2.681605582	Y
T-000007610-000V	150864	ALS2CR13	26.22	1.81412054	-1.56	3.67E-07	6.435232127	Y
T-000011330-000X	65062	ALS2CR4	32.81	6.46020833	-1.29	0.000797466	3.098287698	Y
T-000012476-000Y	79800	ALS2CR8	611.58	34.67758546	2.35	0.001479413	2.829910499	Y
T-000012203-000F	146861	AMAC1	15.18	3.560791111	-2.52	0.001594955	2.797251533	Y
T-000020116-000P	83650	AMAC1L2	295.11	42.23198738	1.23	0.000495302	3.305129498	Y
T-000010457-000H	259	AMBP	15.98	3.138740459	-2.06	0.000135735	3.867308118	Y
T-000021014-000G	51005	AMDHD2	450.76	70.84700775	1.71	1.04E-08	7.982557654	Y
T-000020338-000L	268	AMH	39.13	7.23042818	-1.07	0.002799348	2.552943099	Y
T-000037252-000K	268	AMH	49.455	4.774184049	-0.955	0.00084127	3.075064445	Y
T-000007143-000Z	83607	AMMECR1L	42.665	2.420199716	-0.915	0.000420108	3.376638681	Y
T-000021462-000R	196394	AMN1	19.1	1.645691344	-1.745	4.81E-05	4.317815688	Y
T-000010054-000T	154796	AMOT	41.585	6.629263408	-0.98	0.000901737	3.044919881	Y
T-000006330-000F	51421	AMOTL2	28.44	5.818513556	-1.52	0.003951256	2.403264875	Y
T-000010461-000Y	273	AMPH	38.595	3.521789318	-1.055	0.000160299	3.795069303	Y
T-000021045-000T	401138	AMTN	278.56	28.24174511	1.145	0.000105358	3.977331676	Y
T-000001098-000C	10393	ANAPC10	306.625	33.79763996	1.51	3.04E-05	4.517657354	Y
T-000011449-000C	10393	ANAPC10	473.955	113.2188735	1.21	1.74E-08	7.759134812	Y
T-000000398-000M	23357	ANGEL1	36.505	5.565155733	-1.2	0.000148012	3.829704456	Y
T-000037079-000L	51378	ANGPT4	228.62	34.18181144	0.87	0.005544095	2.256169362	Y
T-000016283-000Y	51378	ANGPT4	314.115	43.57706469	1.345	0.000412322	3.384763083	Y
T-000037081-000J	23452	ANGPTL2	904.42	83.25884753	2.28	0.000154115	3.812155092	Y
T-000010573-000T	23452	ANGPTL2	1067.415	126.0861289	3.04	4.71E-05	4.327283786	Y
T-000037082-000T	27329	ANGPTL3	20.525	4.578976414	-1.92	0.000314573	3.502277944	Y
T-000014860-000G	27329	ANGPTL3	42.495	3.732800557	-0.915	9.75E-05	4.010852262	Y
T-000020762-000A	83854	ANGPTL6	232.64	62.88416013	0.78	0.000107038	3.970462903	Y
T-000004253-000T	56172	ANKH	590.71	35.62665622	2.28	5.32E-05	4.273968084	Y
T-000019333-000E	54882	ANKHD1	41.96	25.86184991	-0.96	0.004108417	2.386325517	Y
T-000003821-000M	404734	ANKHD1-EIF4EBP3	46.385	6.923982476	-0.9	0.000216335	3.664872292	Y
T-000016195-000Y	57763	ANKRA2	264.53	22.79172566	1.075	0.000527382	3.27787493	Y
T-000006451-000J	55608	ANKRD10	10.33	2.456908627	-2.77	2.76E-05	4.558493634	Y
T-000007117-000G	81573	ANKRD13C	19.475	2.827112779	-1.93	0.000220282	3.65702168	Y
T-000015522-000V	23189	ANKRD15	40.23	4.467691425	-1.15	0.000141709	3.848601605	Y
T-000004149-000T	26057	ANKRD17	23.83	1.111590452	-1.71	0.001538762	2.812828576	Y
T-000014745-000F	317754	ANKRD21	22.88	2.783415168	-1.55	0.000358406	3.445624468	Y
T-000006176-000H	25959	ANKRD25	27.12	3.02338111	-1.65	0.001209798	2.917287149	Y
T-000018996-000Z	22852	ANKRD26	36.32	7.139628258	-1.14	0.00296343	2.528205372	Y
T-000020390-000W	23243	ANKRD28	15.595	1.641391686	-2.1	0.000129406	3.88804675	Y
T-000013434-000F	91074	ANKRD30A	37.425	2.460547026	-1.07	0.000438307	3.358221791	Y
T-000018158-000U	374860	ANKRD30B	37.745	2.618230955	-0.99	0.000254473	3.594359135	Y
T-000019271-000X	256006	ANKRD31	230.01	24.59021648	0.96	3.34E-05	4.476708622	Y
T-000010546-000S	353322	ANKRD37	29.755	5.364478073	-1.4	0.000678065	3.16872859	Y
T-000007318-000K	91369	ANKRD40	465.93	33.21660064	2.15	2.04E-05	4.690404399	Y
T-000010243-000L	134548	ANKRD43	17.475	2.101943545	-2.195	5.13E-05	4.289945749	Y
T-000010949-000G	91526	ANKRD44	545.295	53.04756254	2.295	7.25E-05	4.139604135	Y
T-000019423-000X	339416	ANKRD45	11.12	1.964314978	-2.65	0.001318106	2.880049681	Y
T-000019124-000B	157567	ANKRD46	245.395	27.92514816	1.255	0.000544676	3.263861383	Y
T-000019343-000X	256949	ANKRD47	23.83	3.667006045	-1.82	0.003716605	2.429853552	Y
T-000006458-000V	54851	ANKRD49	386.155	38.4118301	1.885	8.33E-05	4.079268833	Y
T-000011483-000V	79722	ANKRD55	36.005	8.695333519	-1.465	0.001250456	2.902931601	Y
T-000024102-000R	22881	ANKRD6	1208.575	185.0727559	2.99	7.03E-05	4.153099083	Y
T-000019620-000R	74251	Ankrd9	17.74	1.412512958	-1.94	3.06E-11	10.51495043	Y
T-000011041-000U	257629	ANKS4B	211.48	36.01060527	1.07	0.003834081	2.416338711	Y
T-000005676-000M	10541	ANP32B	21.255	2.051152115	-1.74	7.29E-05	4.13701086	Y
T-000018328-000L	118429	ANTXR2	352.99	5.110058708	1.555	2.34E-05	4.631032549	Y
T-000040182-000E	118429	ANTXR2	685.7	78.00757143	1.96	0.000690196	3.161027501	Y
T-000004868-000M	301	ANXA1	361.33	26.47740924	1.69	0.000317184	3.498689086	Y
T-000040944-000F	301	ANXA1	448.45	98.91235763	1.875	0.000789876	3.102440981	Y
T-000009116-000M	302	ANXA2	39.025	7.683935624	-0.96	0.003388953	2.46993449	Y
T-000005444-000Y	306	ANXA3	234.52	42.39970155	1.23	0.001360912	2.866169863	Y
T-000004898-000P	309	ANXA6	205.67	24.53588664	0.88	0.002880582	2.540519695	Y
T-000003339-000A	23028	AOF2	442.77	26.25453151	1.815	5.26E-05	4.278701756	Y
T-000002135-000B	162	AP1B1	34.52	1.99812412	-1.18	8.77E-05	4.056920751	Y
T-000005486-000K	10053	AP1M2	241.155	23.40118302	1.145	4.56E-05	4.341363441	Y
T-000005270-000W	8905	AP1S2	14.785	1.587122659	-2.07	7.64E-06	5.116687022	Y
T-000007642-000P	130340	AP1S3	251.94	57.80682659	1.21	0.008662246	2.062369491	Y
T-000002580-000J	1173	AP2M1	278.11	18.3719578	1.21	6.31E-05	4.199896561	Y
T-000002581-000T	1175	AP2S1	48.32	7.036168465	-0.955	0.002447199	2.611330702	Y
T-000002523-000F	8546	AP3B1	13.71	2.197885347	-2.12	0.002501739	2.601758011	Y
T-000023469-000R	8546	AP3B1	22.87	5.140086737	-1.75	0.000362259	3.440981261	Y
T-000005554-000A	10239	AP3S2	26.12	5.087789304	-1.485	0.00025875	3.587119476	Y
T-000015683-000T	23431	AP4E1	244.14	32.93779035	1.03	0.002839683	2.54673017	Y
T-000021272-000N	322	APBB1	35.685	6.221499016	-1.245	3.77E-08	7.42400347	Y
T-000037074-000T	322	APBB1	39.63	7.388213023	-1.3	0.000301388	3.520873539	Y
T-000016192-000X	10307	APBB3	459.59	26.71870677	1.78	1.59E-06	5.799053801	Y
T-000001093-000J	324	APC	1482.08	112.1141491	3.53	3.39E-05	4.469746658	Y
T-000037345-000D	324	APC	2150.885	107.5692275	3.7	3.20E-06	5.494930724	Y
T-000037346-000M	10297	APC2	231.1	18.22734278	0.885	1.53E-05	4.816699645	Y
T-000021761-000L	10297	APC2	425.545	37.85204398	1.67	4.75E-05	4.323386972	Y
T-000011781-000G	147495	APCDD1	230.89	13.27363678	1.11	0.00035841	3.445619802	Y
T-000006267-000J	51107	APH1A	219.46	14.50703553	0.81	7.46E-07	6.127547284	Y
T-000040787-000G	365872	Aph1a	552.36	75.26206428	2.03	4.06E-07	6.391951196	Y
T-000011387-000V	8862	APLN	323.47	20.56334198	1.35	0.000155858	3.807271517	Y
T-000018172-000B	333	APLP1	16.345	1.170954027	-1.955	2.13E-05	4.671883371	Y
T-000019836-000E	335	APOA1	293.925	96.16883875	1.19	3.56E-05	4.449144995	Y
T-000007456-000X	128240	APOA1BP	22.655	2.869859172	-1.775	7.27E-05	4.138731883	Y
T-000010504-000E	336	APOA2	253.785	39.45281179	1.375	0.000654756	3.183920737	Y
T-000038054-000C	336	APOA2	294.055	64.45220296	1.005	0.001894758	2.722446249	Y
T-000020363-000V	337	APOA4	40.295	5.472857267	-1.075	0.000839764	3.075842535	Y
T-000021804-000T	116519	APOA5	29.32	4.370194504	-1.52	7.95E-05	4.099369268	Y
T-000040949-000Z	338	APOB	40.085	6.180794852	-1.315	0.001710999	2.766750334	Y
T-000010980-000Y	338	APOB	48.99	3.418108639	-0.68	0.001334953	2.874534016	Y
T-000015987-000G	11811	Apobec2	352.915	41.19447432	1.795	1.70E-10	9.770663158	Y
T-000012468-000Y	200316	APOBEC3F	205.53	11.94822581	0.94	0.001985063	2.702225692	Y
T-000018799-000F	341	APOC1	46.675	2.207976072	-0.85	0.000368361	3.433726068	Y
T-000037018-000Y	345	APOC3	207.595	31.57914541	0.715	0.004655474	2.332036079	Y
T-000019863-000F	345	APOC3	279.94	56.57845026	1.37	0.00184454	2.734111881	Y
T-000024574-000U	346	APOC4	17.07	2.686534323	-2.145	7.32E-05	4.135350512	Y
T-000010509-000Y	347	APOD	222.605	61.57617038	1.145	0.003521128	2.453318236	Y
T-000019865-000Y	348	APOE	23.07	15.71684447	-1.63	8.92E-05	4.049448728	Y
T-000010466-000S	319	APOF	44.66	1.645526765	-0.87	1.72E-05	4.765729304	Y
T-000013418-000F	8542	APOL1	366.42	44.15928781	1.51	0.004084826	2.38882648	Y
T-000016328-000X	80832	APOL4	47.91	2.259941002	-1.11	0.000359293	3.444551399	Y
T-000004087-000K	81575	APOLD1	293.64	43.29009702	1.33	0.002871031	2.541962137	Y
T-000009796-000K	79135	APOO	15.76	2.10542751	-2.1	5.30E-05	4.275448884	Y
T-000003969-000L	79135	APOO	28.62	7.616339344	-1.45	0.001180469	2.927945254	Y
T-000019265-000P	139322	APOOL	252.39	11.26381078	1.09	0.000300322	3.52241255	Y
T-000000740-000V	26060	APPL1	449.285	53.4564367	2.085	0.000116852	3.932364688	Y
T-000014215-000E	89872	AQP10	391.56	66.44345064	1.55	0.006250723	2.204069758	Y
T-000038057-000D	89872	AQP10	492.09	150.6058306	1.62	0.001666191	2.778275282	Y
T-000021084-000D	285192	AQP12B	255.57	33.78017306	1.04	0.000528208	3.277195011	Y
T-000038059-000W	361	AQP4	28.855	4.073843394	-1.625	2.39E-06	5.622411772	Y
T-000010534-000G	361	AQP4	33.045	2.068773791	-1.175	0.000356955	3.447386801	Y
T-000038062-000C	389756	AQP7P2	38.735	9.039583324	-1.305	0.000881241	3.054905229	Y
T-000012744-000H	343	AQP8	36.68	3.489703903	-1.42	3.82E-06	5.41837884	Y
T-000038334-000X	343	AQP8	47.03	9.018802581	-1.07	0.00994361	2.002455934	Y
T-000021717-000B	9716	AQR	216.055	23.88143351	0.96	0.000126149	3.899115039	Y
T-000002210-000H	372	ARCN1	22.17	3.117408111	-1.18	0.004562487	2.340798326	Y
T-000002212-000A	375	ARF1	238.78	32.87683531	1.1	0.008069751	2.093139881	Y
T-000002213-000J	11842	Arf3	252.27	13.89515695	1.25	4.90E-10	9.310049214	Y
T-000007632-000X	55738	ARFGAP1	31.75	1.898718866	-1.285	3.18E-06	5.497029312	Y
T-000002981-000G	10565	ARFGEF1	27.7	5.40778143	-1.54	0.004976625	2.303065099	Y
T-000012779-000D	384	ARG2	686.54	88.13602275	2.26	2.46E-07	6.608835271	Y
T-000021189-000G	57569	ARHGAP20	38.53	4.419340071	-1.115	0.001252811	2.902114416	Y
T-000019004-000G	58504	ARHGAP22	314.35	44.70491248	1.48	0.000774746	3.110840597	Y
T-000021738-000V	57636	ARHGAP23	839.79	113.8507683	2.48	0.000173062	3.761797754	Y
T-000003347-000A	23092	ARHGAP26	43.49	5.79607554	-0.9	0.003582058	2.445867327	Y
T-000018676-000K	79822	ARHGAP28	296.23	71.68412028	1.37	0.001378644	2.860547727	Y
T-000010541-000Y	226652	Arhgap30	47.29	8.635321154	-0.725	2.94E-05	4.532115794	Y
T-000011341-000Y	64333	ARHGAP9	39.175	9.867286499	-1.195	4.31E-06	5.365371202	Y
T-000005317-000M	396	ARHGDIA	47.195	3.704128328	-0.795	0.000668798	3.174705026	Y
T-000000750-000M	9826	ARHGEF11	41	7.002532875	-1.135	0.004158698	2.381042569	Y
T-000000424-000R	23365	ARHGEF12	286.27	21.63253934	1.3	4.03E-05	4.39424233	Y
T-000000430-000Y	27237	ARHGEF16	312.68	34.77368545	1.36	6.61E-05	4.179832525	Y
T-000018751-000S	128272	ARHGEF19	23.79	2.619370153	-1.74	0.000324583	3.488674793	Y
T-000001024-000W	8874	ARHGEF7	42.195	8.921025726	-1.075	0.002631183	2.579848902	Y
T-000005596-000M	8289	ARID1A	218.005	14.95874103	0.99	6.95E-06	5.158197658	Y
T-000001945-000C	196528	ARID2	229.62	25.82081589	1.05	0.005686872	2.245126509	Y
T-000002794-000F	1820	ARID3A	31.115	2.855760261	-1.475	0.000271194	3.566720515	Y
T-000009010-000A	10620	ARID3B	272.8	16.55330481	1.205	0.000125925	3.89988947	Y
T-000035421-000E	316005	Arih2_predicted	30.17	6.399545603	-1.43	1.50E-09	8.823657635	Y
T-000007661-000R	200894	ARL13B	43.2	4.328090418	-0.955	0.000577274	3.238618088	Y
T-000009823-000X	641522	ARL17	215.2	39.76462079	1.085	0.002250681	2.647686123	Y
T-000005841-000L	23568	ARL2BP	244.7	36.51555468	1.14	0.008482968	2.071452169	Y
T-000024422-000E	10123	ARL4C	32.03	4.173791242	-1.48	0.00028405	3.546605363	Y
T-000003130-000C	26225	ARL5A	336.41	63.81553808	1.56	0.003420653	2.465890926	Y
T-000003914-000F	64225	ARL6IP2	35.34	4.152067758	-1.19	0.001343987	2.871604814	Y
T-000006410-000F	288656	Arl6ip4	27.11	6.140383887	-1.5	1.18E-07	6.927767607	Y
T-000015508-000M	84071	ARMC2	24.345	3.059916938	-1.725	0.000122789	3.910840277	Y
T-000016368-000S	219681	ARMC3	207.245	32.08816916	0.77	0.002910826	2.535983685	Y
T-000004231-000R	93436	ARMC6	276.67	5.382948387	1.26	0.002167417	2.664057607	Y
T-000010666-000L	79637	ARMC7	18.52	1.933080443	-1.935	0.000179698	3.745456107	Y
T-000016725-000K	51309	ARMCX1	273.76	31.80944357	1.08	0.001215947	2.915085395	Y
T-000038371-000R	51309	ARMCX1	274.645	22.18546728	1.275	5.13E-06	5.289794939	Y
T-000016723-000T	51566	ARMCX3	486.74	38.07211359	1.73	0.001150853	2.938980235	Y
T-000013494-000K	158947	ARMCX4	201.47	28.54617804	0.84	3.16E-05	4.500332759	Y
T-000005595-000D	74840	Armet	43.495	9.501484095	-0.935	2.72E-06	5.565422904	Y
T-000005678-000E	10552	ARPC1A	30.935	1.489728723	-1.38	1.48E-05	4.830925985	Y
T-000005535-000Z	10109	ARPC2	1153.435	114.8271058	2.97	6.33E-06	5.198760329	Y
T-000001361-000U	10094	ARPC3	236.715	25.63148633	1.155	0.000879489	3.05576939	Y
T-000023096-000C	10094	ARPC3	416.58	33.76217526	1.59	4.20E-13	12.37671788	Y
T-000005532-000Y	10093	ARPC4	377.9	35.16042662	1.61	1.34E-05	4.871504765	Y
T-000015945-000V	81873	ARPC5L	48.045	8.362564898	-0.795	0.005417906	2.266168533	Y
T-000011409-000H	407	ARR3	46.975	6.421404312	-1.02	0.000960285	3.017599637	Y
T-000002576-000U	408	ARRB1	26.25	1.846176228	-1.705	1.21E-05	4.916488192	Y
T-000002629-000T	409	ARRB2	35.825	46.83814647	-1.3	0.00986564	2.005874744	Y
T-000018069-000K	27106	ARRDC2	435.74	29.07198695	1.78	7.20E-05	4.142467477	Y
T-000019026-000J	91947	ARRDC4	13.5	3.114133106	-2.315	0.000633202	3.198457832	Y
T-000020370-000L	410	ARSA	639.08	93.69645365	2.435	6.39E-10	9.194710177	Y
T-000038831-000V	347527	ARSH	18.445	3.179774625	-2.27	0.000139782	3.85454905	Y
T-000018145-000A	9048	ARTN	18.49	4.479378677	-1.79	0.000544454	3.264038651	Y
T-000011829-000G	125981	ASAH3	39.09	2.001058053	-0.8	1.84E-05	4.735705196	Y
T-000010971-000P	140456	ASB11	31.975	6.395015637	-1.265	0.000450048	3.346741496	Y
T-000009265-000A	79754	ASB13	30	3.500528532	-1.485	0.000423315	3.373336142	Y
T-000014199-000U	142686	ASB14	295.63	38.70569467	1.24	0.003841235	2.41552915	Y
T-000010945-000X	127247	ASB17	44.875	4.29519499	-0.79	0.000371875	3.429602932	Y
T-000011860-000Y	51676	ASB2	35.69	3.897311039	-1.06	0.003615865	2.441787804	Y
T-000010972-000Y	140458	ASB5	38.05	6.380195269	-0.985	0.001375078	2.861672643	Y
T-000012896-000X	140462	ASB9	34.4	5.025478418	-1.47	0.000860356	3.065321997	Y
T-000019822-000C	17172	Ascl1	222.65	20.01484146	1.12	4.50E-08	7.346813267	Y
T-000005318-000W	56495	Asna1	214.405	22.14485348	1.15	2.85E-08	7.544421206	Y
T-000013742-000K	54829	ASPN	34.74	6.865282223	-1.53	0.003267395	2.485798384	Y
T-000010745-000C	28990	ASTE1	27.845	2.485348735	-1.435	3.84E-25	24.41530466	Y
T-000001357-000D	171023	ASXL1	44.18	7.536712369	-0.975	0.000925368	3.033685379	Y
T-000010763-000V	136991	ASZ1	38.24	2.520033069	-1.015	0.000995413	3.001996869	Y
T-000019309-000E	219293	ATAD3C	43.51	4.340982992	-1.04	0.003229545	2.490858684	Y
T-000015674-000J	79170	ATAD4	234.88	35.77502248	0.94	0.008183988	2.087035026	Y
T-000010574-000B	467	ATF3	21.725	3.847045403	-1.655	0.000437037	3.359481937	Y
T-000004953-000L	468	ATF4	406.76	52.90088644	1.79	2.00E-07	6.699608019	Y
T-000005759-000N	11016	ATF7	30.49	4.326525742	-1.415	5.63E-05	4.249765047	Y
T-000014730-000V	80063	ATF7IP2	48.925	4.84988316	-0.77	0.000436119	3.36039532	Y
T-000003923-000P	64422	ATG3	37.975	6.41906016	-1.045	0.000408992	3.388285539	Y
T-000005398-000K	9474	ATG5	34.2	5.970624618	-1.155	0.001725526	2.763078526	Y
T-000018198-000N	474	ATOH1	42.125	4.453796134	-0.87	0.000922857	3.034865529	Y
T-000019904-000V	84913	ATOH8	42.125	4.154903729	-1.16	0.000319173	3.495973473	Y
T-000037814-000S	344905	ATP13A5	221.4	19.7961082	0.63	0.004389857	2.357549664	Y
T-000020021-000D	344905	ATP13A5	269.78	30.34835786	1.13	0.00022656	3.644816728	Y
T-000037816-000J	477	ATP1A2	29.645	7.562640199	-1.77	5.87E-08	7.230996131	Y
T-000014793-000A	477	ATP1A2	48.98	6.871084339	-0.735	0.002794629	2.553675844	Y
T-000002220-000A	481	ATP1B1	20.8	1.037127443	-1.76	0.002055545	2.687073035	Y
T-000023265-000L	481	ATP1B1	22.28	4.714357251	-1.865	1.19E-06	5.924167263	Y
T-000038068-000E	481	ATP1B1	30.715	8.09782018	-1.54	0.00084826	3.071471054	Y
T-000010577-000C	482	ATP1B2	353.59	54.92454066	1.73	0.000752498	3.123494905	Y
T-000038069-000N	11932	Atp1b2	543.215	81.34595341	1.785	2.22E-09	8.653990369	Y
T-000018988-000Z	527	ATP6V0C	39.085	6.449172428	-1.11	0.001690325	2.772029773	Y
T-000002229-000D	528	ATP6V1C1	20.63	3.574861303	-1.75	0.002876831	2.541085628	Y
T-000023526-000E	51382	ATP6V1D	20.82	4.124172644	-1.74	0.000343261	3.464375522	Y
T-000003447-000K	51382	ATP6V1D	21.22	3.695195078	-1.86	0.000180166	3.744326527	Y
T-000016169-000F	90423	ATP6V1E2	768.14	23.19467953	2.465	4.23E-08	7.373904634	Y
T-000010608-000Z	9296	ATP6V1F	23.66	4.985461363	-1.635	0.000249167	3.603508711	Y
T-000010050-000H	127124	ATP6V1G3	291.045	25.4457259	1.435	2.11E-05	4.675967433	Y
T-000003438-000B	51606	ATP6V1H	37.32	6.657522062	-1.175	2.77E-06	5.557964793	Y
T-000004648-000H	64756	ATPAF1	231.44	11.20405581	0.97	0.000166406	3.778831483	Y
T-000007489-000A	91647	ATPAF2	29.45	4.207045678	-1.435	0.000979238	3.009111533	Y
T-000019797-000H	54707	ATPBD1B	40.19	5.619857649	-1.02	0.003938904	2.404624601	Y
T-000020681-000S	90353	ATPBD3	36.27	4.711585013	-1.15	0.003160999	2.500175692	Y
T-000006349-000B	93974	ATPIF1	42.25	0.884552618	-1.27	0.004642017	2.333293276	Y
T-000010844-000D	6310	ATXN1	31.54	4.495038005	-1.3	0.000150077	3.823686278	Y
T-000007498-000J	11273	ATXN2L	27.4	3.260976336	-1.56	7.59E-05	4.119856648	Y
T-000012133-000Y	26053	AUTS2	30.53	6.697494556	-1.7	0.003150905	2.501564758	Y
T-000015157-000B	57099	AVEN	205.5	27.64062771	1.1	0.001703567	2.768640703	Y
T-000014072-000N	10677	AVIL	18.69	1.200347172	-2.14	0.002467786	2.607692519	Y
T-000015571-000Y	60370	AVPI1	43.88	6.454590098	-1.08	0.005156218	2.287668698	Y
T-000038575-000V	552	AVPR1A	28.795	4.683128406	-1.41	0.000364406	3.438414923	Y
T-000014796-000B	552	AVPR1A	33.47	7.063389177	-1.06	0.002010859	2.696618408	Y
T-000019895-000A	554	AVPR2	256.255	49.98284197	1.035	0.002184384	2.660670992	Y
T-000038812-000U	554	AVPR2	685.645	81.71520559	2.175	1.82E-05	4.740552398	Y
T-000014675-000Y	8313	AXIN2	200.37	20.75780978	0.88	0.001363126	2.865464005	Y
T-000037196-000E	8313	AXIN2	510.93	81.78474287	1.72	8.95E-05	4.048290584	Y
T-000001675-000A	8313	AXIN2	1763.82	223.8751911	3.6	0.000527013	3.278178284	Y
T-000004027-000F	79888	AYTL2	45.13	7.057870311	-0.955	0.000315031	3.501647021	Y
T-000006884-000B	64343	AZI2	236.88	31.14328646	0.99	0.001931948	2.714004481	Y
T-000011714-000L	8706	B3GALNT1	425.62	47.39945991	1.83	0.001298575	2.886532881	Y
T-000020221-000Y	8705	B3GALT4	394.415	36.77383071	1.79	2.70E-05	4.568474177	Y
T-000016204-000T	10317	B3GALT5	18.455	2.897969116	-2.195	0.00040189	3.395893314	Y
T-000015732-000G	135152	B3GAT2	23.47	4.6218986	-1.82	3.86E-06	5.413851804	Y
T-000009865-000J	11041	B3GNT1	41.87	4.373991312	-0.97	0.000673199	3.171856833	Y
T-000014074-000F	10678	B3GNT2	247.63	5.98381428	1.01	0		Y
T-000016046-000K	124872	B4GALNT2	22.15	0.518611929	-1.75	2.57E-05	4.590596092	Y
T-000014271-000Z	283358	B4GALNT3	506.04	7.25335095	1.88	0.000170942	3.767152127	Y
T-000005246-000W	8704	B4GALT2	302.985	30.2230122	1.495	0.000353477	3.451638819	Y
T-000002541-000Y	8703	B4GALT3	39.85	12.0856592	-1.195	0.004869633	2.312503748	Y
T-000011700-000J	8702	B4GALT4	323.45	7.781518704	1.56	0.000115856	3.936081407	Y
T-000015618-000P	9331	B4GALT6	556.13	58.13003899	2.01	0.000399905	3.398043205	Y
T-000006102-000B	22893	BAHD1	523.08	30.80512674	1.94	0.000753129	3.123130768	Y
T-000013415-000E	25805	BAMBI	257	12.08668827	1.01	0.000303277	3.518160703	Y
T-000016444-000G	55024	BANK1	318.15	19.42592254	1.29	4.33E-06	5.363347082	Y
T-000020516-000D	56751	BARHL1	24.88	4.495841041	-1.46	1.64E-06	5.785599065	Y
T-000001017-000E	7919	BAT1	477.185	86.64349831	2.065	6.89E-05	4.16168723	Y
T-000003364-000J	23215	BAT2D1	30.56	5.006311849	-1.39	0.000697609	3.156388151	Y
T-000020448-000N	10538	BATF	228.105	30.3516846	1.135	0.001786521	2.747991833	Y
T-000016357-000R	116071	BATF2	26.755	1.703376549	-1.735	1.13E-05	4.94810211	Y
T-000019365-000Z	317673	Bbc3	223.73	42.41944963	1.02	1.34E-05	4.873528951	Y
T-000004125-000Y	583	BBS2	212.69	32.60271768	0.93	0.008496566	2.070756545	Y
T-000007287-000N	585	BBS4	38.015	9.820605888	-1.055	0.005419059	2.266076116	Y
T-000013619-000J	212943	BC023892	43.38	5.637732574	-0.99	2.58E-06	5.589027453	Y
T-000023644-000G	212547	BC027231	28.435	3.73920064	-1.385	1.30E-10	9.885176743	Y
T-000002864-000N	10134	BCAP31	709.39	66.87356503	2.44	4.58E-05	4.33950145	Y
T-000002508-000P	8412	BCAR3	237	20.90113872	1.2	0.00045468	3.342294558	Y
T-000041023-000U	586	BCAT1	201.005	9.800569286	0.745	0.00021352	3.670561996	Y
T-000010078-000M	586	BCAT1	291.59	50.16225307	1.5	0.005925283	2.227290907	Y
T-000002709-000T	9274	BCL7C	33.155	7.329569759	-1.395	3.86E-07	6.413667321	Y
T-000005320-000U	607	BCL9	42.195	6.721807793	-0.93	0.001317637	2.880204246	Y
T-000020761-000S	283149	BCL9L	25.37	2.892582468	-1.51	0.005278505	2.277489052	Y
T-000006468-000M	54880	BCOR	582.17	58.44416053	2.445	2.16E-05	4.665206302	Y
T-000015816-000S	286554	BCORL2	317.27	46.43198359	1.34	0.003556732	2.448948885	Y
T-000039524-000U	56898	BDH2	218.62	23.52686853	0.715	6.32E-06	5.199373514	Y
T-000021590-000K	295458	Bdh2_predicted	304.43	45.0084915	1.325	3.40E-08	7.468535901	Y
T-000006790-000Z	57596	BEGAIN	33.72	4.593505379	-1.375	0.000747505	3.126385875	Y
T-000013229-000M	84707	BEX2	47.2	0.681102048	-1.09	0.003308296	2.480395577	Y
T-000009971-000B	8419	BFSP2	388.905	43.96231644	1.81	0.000338481	3.470465175	Y
T-000020075-000A	25295	Bglap2	211.57	24.40603131	0.795	2.41E-07	6.618791552	Y
T-000004079-000K	79365	BHLHB3	24.98	1.960875655	-1.57	0.001048167	2.979569376	Y
T-000020548-000Y	27319	BHLHB5	255.73	24.42016039	1.22	1.34E-05	4.873373628	Y
T-000018523-000M	80114	BICC1	9.365	1.361873709	-2.945	0.0001186	3.92591352	Y
T-000038488-000D	638	BIK	16.795	3.367278822	-2.42	0.000146673	3.833649035	Y
T-000025107-000D	638	BIK	35.155	1.162106564	-1.29	5.87E-05	4.23122621	Y
T-000009092-000G	2647	BLOC1S1	221.305	13.00156254	0.955	6.89E-10	9.162009746	Y
T-000007621-000W	282991	BLOC1S2	15.205	1.877522747	-2.18	3.93E-06	5.406106108	Y
T-000024882-000Y	388552	BLOC1S3	21.435	2.939335242	-1.635	0.000118271	3.927122066	Y
T-000011234-000X	643	BLR1	29.065	5.442379994	-1.38	0.001514877	2.819622548	Y
T-000038813-000C	643	BLR1	47.525	6.188006545	-0.995	0.000429515	3.367021499	Y
T-000014829-000R	27302	BMP10	42.33	5.707917903	-1.12	5.00E-07	6.300891043	Y
T-000037253-000U	9210	BMP15	27.575	2.564930148	-1.55	7.21E-06	5.141907359	Y
T-000016333-000W	9210	BMP15	27.675	4.000803044	-1.705	7.82E-05	4.106807386	Y
T-000037257-000D	653	BMP5	22.05	3.666156025	-1.85	0.00618035	2.208986934	Y
T-000006807-000N	653	BMP5	34.96	4.936314415	-1.38	0.000473987	3.324233246	Y
T-000019716-000K	656	BMP8B	394.78	15.38214658	1.8	0.003342744	2.475896835	Y
T-000015876-000W	140932	Bnip1	39.375	12.64740064	-1.04	2.51E-05	4.600690843	Y
T-000038335-000F	666	BOK	32.065	6.503627559	-1.51	1.42E-08	7.848193826	Y
T-000000602-000H	666	BOK	33.5	8.459126728	-1.25	0.000786749	3.104163993	Y
T-000021118-000B	552900	BOLA2	276.17	25.2302535	1.31	3.07E-05	4.513315955	Y
T-000024885-000Z	388962	BOLA3	386.895	18.46130616	1.865	4.53E-05	4.344281961	Y
T-000011019-000L	66037	BOLL	16.49	1.900394226	-1.97	8.28E-10	9.081864006	Y
T-000039273-000T	66037	BOLL	32.69	3.807911063	-1.53	1.10E-06	5.959818381	Y
T-000025135-000N	60467	BPESC1	552.055	65.41329089	2.205	7.97E-05	4.098726835	Y
T-000025099-000T	9083	BPY2	27.835	9.939963112	-1.455	0.00313286	2.504058962	Y
T-000025056-000X	9083	BPY2	34.16	2.663450143	-1.335	2.65E-08	7.576531891	Y
T-000039275-000K	345499	BRCTD1	25.715	2.580503827	-1.69	1.16E-05	4.936719461	Y
T-000020393-000X	345499	BRCTD1	25.905	2.178321766	-1.555	7.62E-13	12.11803462	Y
T-000003284-000J	23774	BRD1	42.09	11.93952365	-0.89	0.005797973	2.236723809	Y
T-000035563-000B	23774	BRD1	46.88	4.126063499	-0.995	9.98E-10	9.001009083	Y
T-000008997-000U	2972	BRF1	40.86	2.651509004	-0.93	0.000216541	3.664459627	Y
T-000010384-000Z	25798	BRI3	37.62	7.44149089	-1.04	2.09E-05	4.68015138	Y
T-000004266-000L	140707	BRI3BP	13.62	0.805315673	-2.33	1.33E-05	4.875064249	Y
T-000011269-000T	680	BRS3	24.205	5.331099793	-1.69	0.000612626	3.212804568	Y
T-000038580-000U	680	BRS3	38.875	8.607494796	-1.29	0.00091619	3.038014668	Y
T-000018667-000B	60680	BRUNOL5	43.85	6.330795105	-0.93	0.001097597	2.959557016	Y
T-000007250-000A	26580	BSCL2	1303.565	252.2781783	3.43	0.000188732	3.724155132	Y
T-000009961-000J	7809	BSND	38.755	4.077012795	-1.05	9.89E-05	4.004904766	Y
T-000002633-000H	684	BST2	376.42	63.00620042	1.555	0.000544762	3.263793467	Y
T-000002571-000A	9044	BTAF1	23.865	2.800920979	-1.845	0.000103689	3.984267087	Y
T-000036194-000T	363035	Btbd15	36.12	5.345109247	-1.24	1.38E-07	6.858687039	Y
T-000036017-000V	362772	Btbd7_predicted	37.295	6.251118757	-1.43	7.59E-07	6.119544008	Y
T-000009127-000N	689	BTF3	253.025	49.06818683	1.105	0.000571394	3.243064416	Y
T-000004903-000Z	690	BTF3L1	48.1	3.50766304	-0.88	0.000130667	3.883835726	Y
T-000025051-000D	91408	BTF3L4	49.235	6.896991062	-0.825	2.19E-06	5.659160055	Y
T-000004958-000E	694	BTG1	36.42	4.194498948	-1.09	1.04E-07	6.984654241	Y
T-000022146-000F	7832	BTG2	35.44	7.410598266	-1.085	0.001958593	2.708055704	Y
T-000005750-000K	10950	BTG3	303.59	26.10834158	1.355	1.77E-05	4.752301302	Y
T-000010659-000V	151888	BTLA	443.275	37.20850026	2.03	0.0001424	3.846488515	Y
T-000013855-000N	56244	BTNL2	40.34	3.618051962	-1.34	0.008783405	2.056337072	Y
T-000013351-000E	153579	BTNL9	37	0.12489996	-1.42	0.002926737	2.533616369	Y
T-000005282-000F	705	BYSL	235.44	28.40621998	1.195	0.001639356	2.785326641	Y
T-000021168-000N	11067	C10orf10	392.01	59.9399952	1.855	0.000405183	3.392348942	Y
T-000014571-000D	83938	C10orf11	210.07	35.25852663	0.86	0.006755444	2.170346124	Y
T-000021758-000E	10974	C10orf116	209.72	28.65853145	0.805	0.004517952	2.345058364	Y
T-000006532-000T	55088	C10orf118	16.86	2.840158446	-2.075	9.33E-05	4.030337367	Y
T-000007048-000H	79892	C10orf119	253.8	27.51182231	1.33	4.62E-05	4.335527419	Y
T-000019344-000F	282969	C10orf125	38.26	3.318589058	-1.18	0.002474188	2.60656727	Y
T-000021422-000W	142827	C10orf129	23.255	2.961220188	-1.535	0.000129141	3.888936006	Y
T-000018241-000A	387707	C10orf130	649.73	35.35344019	2.275	4.38E-05	4.358997736	Y
T-000024577-000V	414260	C10orf136	43.96	6.056264761	-1.07	3.13E-07	6.504381659	Y
T-000006199-000U	26098	C10orf137	253.72	27.79942266	1	0.006078121	2.216230675	Y
T-000015154-000A	219793	C10orf27	14.905	2.166369851	-2.09	3.20E-05	4.494888886	Y
T-000015296-000X	222389	C10orf30	205.035	4.181311596	0.995	1.34E-07	6.872805595	Y
T-000014225-000X	84795	C10orf33	215.21	16.53399327	0.8	0.005943178	2.225981276	Y
T-000025269-000K	283065	C10orf41	45.995	2.799278181	-0.945	0.000221405	3.654812157	Y
T-000012860-000T	64115	C10orf54	463.83	61.65154202	1.75	0.001638294	2.785608049	Y
T-000018421-000K	414236	C10orf55	482.845	28.47086742	1.875	5.79E-06	5.237694895	Y
T-000015127-000Z	219654	C10orf56	39.785	4.402434391	-0.95	1.92E-08	7.717400144	Y
T-000006562-000V	55719	C10orf6	20.495	4.654710875	-1.955	0.000137199	3.86265044	Y
T-000010317-000D	219670	C10orf63	283.54	44.08691907	1.47	0.005902699	2.228949365	Y
T-000011527-000K	79741	C10orf68	255.45	24.01313529	1.07	0.000327981	3.484151215	Y
T-000019510-000N	170370	C10orf73	35.63	1.12429237	-1.33	0.001020646	2.991124767	Y
T-000003988-000M	79591	C10orf76	355.275	70.55073937	1.545	0.00384816	2.4147469	Y
T-000009229-000R	119392	C10orf78	236.36	19.01750312	1.135	4.10E-06	5.386853904	Y
T-000010403-000L	80217	C10orf79	23.23	1.932726916	-1.5	1.93E-05	4.713322835	Y
T-000019258-000Y	159686	C10orf80	37.025	6.465977627	-1.07	0.001096098	2.960150538	Y
T-000013702-000R	79949	C10orf81	38.845	8.359778705	-0.94	0.000946934	3.023680341	Y
T-000018061-000R	118611	C10orf90	33.755	2.699518476	-1.195	6.73E-05	4.171971813	Y
T-000014195-000J	255352	C10orf93	43.75	10.83749048	-1.21	0.009310673	2.031018933	Y
T-000018319-000C	79946	C10orf95	43.295	4.14845654	-0.855	0.000142257	3.846924943	Y
T-000012003-000L	64776	C11orf1	334.86	38.90016238	1.25	0.003031871	2.518289345	Y
T-000010799-000Z	56673	C11orf16	224.535	46.33503309	1.14	0.003295177	2.482121287	Y
T-000006771-000Y	56672	C11orf17	262.08	31.2532681	1.11	0.000405617	3.39188348	Y
T-000022942-000Z	53838	C11orf24	33.585	3.800092104	-1.295	0.000114987	3.9393521	Y
T-000003906-000F	53838	C11orf24	35.195	6.415174718	-1.175	0.000319047	3.496144906	Y
T-000019438-000H	349633	C11orf34	233.76	31.11117323	1.08	0.006813105	2.16665492	Y
T-000006977-000V	79081	C11orf48	249.875	21.89796718	1.08	0.000327478	3.484817638	Y
T-000016180-000M	91894	C11orf52	385.555	45.80103711	1.58	8.09E-05	4.092001563	Y
T-000018621-000E	399879	C11orf55	210.005	14.7587203	0.85	0.000640327	3.193597895	Y
T-000006587-000Y	55216	C11orf57	605.32	83.21416426	2.46	8.25E-05	4.083605574	Y
T-000016188-000G	85016	C11orf70	41.995	2.306230691	-1.21	0.000487591	3.311944082	Y
T-000013257-000X	220070	C11orf76	40.95	8.02003325	-1.28	0.00517386	2.286185318	Y
T-000006491-000D	54949	C11orf79	311.7	73.89832542	1.555	0.00273228	2.563474814	Y
T-000005919-000N	29902	C12orf24	342	23.73394264	1.53	0.001189811	2.924522162	Y
T-000015505-000L	84070	C12orf25	5.755	0.633107416	-3.395	3.26E-05	4.487019976	Y
T-000004042-000X	80018	C12orf30	33.555	3.361699719	-1.27	1.32E-05	4.878582035	Y
T-000024516-000G	253128	C12orf33	264.01	34.39648916	1.16	0.001237823	2.907341342	Y
T-000019905-000D	84915	C12orf34	31.12	4.105845427	-1.605	3.37E-05	4.471893256	Y
T-000006580-000M	55196	C12orf35	9.43	1.794733035	-2.785	2.86E-05	4.543030441	Y
T-000020776-000C	55196	C12orf35	40.79	2.407702916	-1	9.69E-05	4.013532114	Y
T-000025382-000U	439916	C12orf37	30.475	1.56258714	-1.485	6.67E-10	9.175567604	Y
T-000011813-000M	80763	C12orf39	30.79	4.993005107	-1.2	0.004163993	2.380490043	Y
T-000003798-000K	57102	C12orf4	39.31	4.765329649	-1.02	0.000903855	3.043901135	Y
T-000020095-000K	374470	C12orf42	45.82	8.858818582	-1.14	0.001175251	2.929869207	Y
T-000006511-000Z	55010	C12orf48	333.06	87.76637449	1.67	0.001492878	2.825975741	Y
T-000004013-000D	79794	C12orf49	224.395	16.73308375	1.025	0.000286559	3.542785507	Y
T-000023364-000M	79794	C12orf49	297.73	37.97094361	1.48	8.71E-05	4.059975915	Y
T-000013502-000W	160419	C12orf50	30.29	2.987200473	-1.37	0.000747033	3.126660025	Y
T-000014625-000L	115749	C12orf56	305.48	25.71592762	1.3	0.003889496	2.410106724	Y
T-000010244-000V	144608	C12orf60	303.625	44.6734511	1.47	0.000295004	3.530172051	Y
T-000020091-000A	374467	C12orf63	373.31	39.57167	1.555	0.000151956	3.818282987	Y
T-000014270-000R	283310	C12orf64	499.09	57.58236217	1.89	0.001242141	2.905829188	Y
T-000010735-000K	28984	C13orf15	36.45	4.960675357	-1.035	0.000827362	3.082304304	Y
T-000023150-000R	80209	C13orf23	233.34	40.49290092	1.18	0.001816793	2.740694671	Y
T-000004055-000R	80209	C13orf23	297.29	54.8596011	1.34	0.004695039	2.328360799	Y
T-000004313-000H	93081	C13orf27	398.02	23.57742423	1.72	2.37E-06	5.625558091	Y
T-000011083-000F	283487	C13orf29	233.825	32.1247537	1.195	0.000496803	3.30381589	Y
T-000011999-000N	144809	C13orf30	18.08	1.649403933	-2.14	0.000497048	3.303601952	Y
T-000013472-000H	79866	C13orf34	43.455	4.855343277	-0.965	0.000698063	3.156105584	Y
T-000009221-000W	79596	C13orf7	27.745	6.077513198	-1.525	0.000697978	3.156158016	Y
T-000003099-000A	11161	C14orf1	37.67	1.727223205	-1.11	0.000866198	3.062382994	Y
T-000016543-000H	55051	C14orf102	417.05	34.81132048	1.51	0.002245575	2.648672415	Y
T-000006570-000V	55172	C14orf104	30.455	4.287232013	-1.53	2.25E-05	4.64694426	Y
T-000020142-000G	90668	C14orf121	28.49	2.537194973	-1.66	2.91E-05	4.535837619	Y
T-000006734-000E	56948	C14orf124	40.79	9.934084004	-1.145	0.002804621	2.552125796	Y
T-000018971-000W	79609	C14orf138	227.5	23.64241668	1.135	0.000342855	3.464889603	Y
T-000011392-000U	79686	C14orf139	307.04	41.34496342	1.26	0.000468436	3.329349401	Y
T-000007476-000G	90141	C14orf143	215.515	16.72351912	1.1	4.84E-05	4.314734359	Y
T-000020073-000H	90050	C14orf152	263.695	52.11267176	1.11	0.00171607	2.765464928	Y
T-000009103-000U	84334	C14orf153	36.865	2.622459088	-1.06	7.24E-05	4.140028703	Y
T-000012549-000G	79820	C14orf161	13.09	0.883704325	-2.16	0.00123231	2.909280195	Y
T-000024144-000C	387978	C14orf23	40.055	3.902845116	-1.07	0.000212439	3.672766286	Y
T-000007616-000X	283635	C14orf24	37.87	5.502850776	-1.04	0.001483743	2.828641455	Y
T-000025086-000Z	145407	C14orf37	49.66	12.91535875	-0.82	0.008072074	2.093014859	Y
T-000014724-000M	317761	C14orf39	249.425	21.66268758	1.125	6.14E-05	4.211550347	Y
T-000012102-000M	145483	C14orf44	17.95	1.754194972	-2.33	0.002847634	2.545515843	Y
T-000016546-000J	80127	C14orf45	209.34	22.85505269	0.73	0.00191235	2.718432583	Y
T-000014013-000T	161142	C14orf54	27.7	2.683436851	-1.81	0.005179536	2.285709122	Y
T-000024823-000C	317762	C14orf65	33.485	7.516900957	-1.185	0.002343039	2.630220421	Y
T-000040953-000P	283600	C14orf68	39.6	6.438733701	-1.315	0.002079932	2.681950901	Y
T-000019280-000F	283600	C14orf68	43.4	8.218320996	-1.07	0.009541172	2.020398272	Y
T-000019159-000X	283601	C14orf70	48.325	2.931931957	-0.83	8.51E-05	4.070051356	Y
T-000019666-000M	283643	C14orf80	23.56	3.106401992	-1.45	0.002606067	2.584014343	Y
T-000019934-000X	153514	C14orf81	496.255	51.03723437	1.88	6.07E-05	4.216481259	Y
T-000012078-000B	161145	C14orf83	31.72	2.857901328	-1.47	0.002109911	2.675735955	Y
T-000006482-000V	54930	C14orf94	255.065	20.25742066	1.345	8.35E-05	4.078151159	Y
T-000013963-000Y	51187	C15orf15	329.99	34.00347678	1.35	0.000538861	3.268523336	Y
T-000024880-000F	90417	C15orf23	214.175	10.17313578	1.105	8.81E-06	5.05524168	Y
T-000014015-000K	161502	C15orf26	39.96	2.962380799	-1.24	0.000801203	3.096257454	Y
T-000020178-000L	80035	C15orf28	219.66	36.6099234	1.01	0.002932971	2.532692296	Y
T-000011896-000C	145858	C15orf32	11.63	1.166290416	-2.35	0.000533447	3.27290878	Y
T-000024217-000L	80072	C15orf34	37.215	4.693786673	-1.235	5.46E-05	4.262637884	Y
T-000013287-000Z	348110	C15orf38	15.2	5.297606378	-2.49	0.004352168	2.361294367	Y
T-000015829-000K	81698	C15orf5	235.12	16.34200212	1.05	0.00048413	3.315038361	Y
T-000020300-000P	196968	C15orf51	373.34	21.3817389	1.69	6.81E-05	4.167111749	Y
T-000021144-000U	84331	C16orf14	35.295	4.434643917	-1.29	0.001015779	2.993200581	Y
T-000024199-000H	750	C16orf3	44.92	10.08479177	-1.05	0.002586174	2.58734223	Y
T-000019739-000W	79652	C16orf30	234.65	10.8111239	1.1	0.005570634	2.254095382	Y
T-000018892-000E	115939	C16orf42	274.515	40.17012354	1.315	0.00157409	2.802970361	Y
T-000011159-000R	123775	C16orf46	29.09	1.954047082	-1.475	0.000218179	3.661186901	Y
T-000021604-000Y	388289	C16orf47	34.945	5.878017665	-1.125	0.001248691	2.903544878	Y
T-000020268-000D	84080	C16orf48	34.085	1.665392847	-1.25	4.86E-06	5.313256519	Y
T-000009233-000F	79014	C16orf67	21.98	5.594410157	-1.86	0.000531751	3.274291328	Y
T-000006980-000B	79091	C16orf68	28.38	3.54904095	-1.575	0.000115655	3.936834282	Y
T-000018530-000D	9605	C16orf7	405.27	17.90135377	1.655	3.87E-06	5.411910695	Y
T-000007084-000T	80262	C16orf70	277.905	49.10894988	1.395	0.000585207	3.232690387	Y
T-000005910-000K	29105	C16orf80	27.11	4.652837844	-1.51	0.009748896	2.011044568	Y
T-000015276-000M	162083	C16orf82	40.99	4.419105302	-1.065	0.000340037	3.46847321	Y
T-000021412-000D	283987	C17orf28	343.55	52.73314296	1.51	0.000174022	3.759396316	Y
T-000004387-000P	147007	C17orf32	32.82	4.272368586	-1.3	0.000104432	3.981167357	Y
T-000007210-000F	84299	C17orf37	43.45	6.6174416	-0.915	0.00190967	2.71904163	Y
T-000006960-000S	79018	C17orf39	298.14	43.33020458	1.33	1.97E-09	8.704438145	Y
T-000007520-000C	125144	C17orf45	30.25	1.412359138	-1.44	9.24E-05	4.034464765	Y
T-000011190-000G	124783	C17orf46	10.415	3.43767848	-2.855	0.000258666	3.587261399	Y
T-000010957-000G	284083	C17orf47	38.61	4.287379736	-0.975	0.000469428	3.328431212	Y
T-000024721-000A	283982	C17orf54	32.345	1.978703279	-1.215	9.91E-09	8.004035686	Y
T-000011194-000S	124989	C17orf57	36.805	2.257181133	-1.22	1.29E-05	4.890363863	Y
T-000021712-000H	284018	C17orf58	292.315	27.59528749	1.29	0.000329592	3.48202393	Y
T-000018214-000Z	54785	C17orf59	227.185	33.42553016	0.975	0.00116782	2.932624119	Y
T-000020726-000R	284021	C17orf60	282.18	45.23626539	1.22	5.73E-05	4.241473044	Y
T-000003982-000K	79415	C17orf62	44.515	9.275706622	-0.925	0.002234549	2.650810179	Y
T-000009165-000R	64149	C17orf75	275.265	32.54476136	1.265	6.35E-05	4.197210511	Y
T-000021606-000R	388341	C17orf76	16.055	1.582213639	-1.935	7.96E-06	5.098886639	Y
T-000018331-000T	374768	C17orf83	43.77	10.25268217	-0.875	0.004732497	2.324909612	Y
T-000006173-000G	25941	C18orf10	209.51	20.97787644	0.79	0.005312402	2.274709055	Y
T-000023967-000X	147276	C18orf15	23.075	5.826196587	-1.81	0.001677197	2.775415802	Y
T-000024032-000H	221241	C18orf20	318.975	34.13094332	1.65	0.000148217	3.82910302	Y
T-000007469-000R	147339	C18orf25	422.89	38.65789441	2.01	3.32E-05	4.478746714	Y
T-000014948-000B	284254	C18orf26	207.31	43.05505739	1.055	0.002884091	2.539991105	Y
T-000004691-000J	125476	C18orf37	45.65	7.863157763	-1.2	1.21E-09	8.918823414	Y
T-000007283-000D	85019	C18orf45	290.085	29.91723514	1.525	8.35E-05	4.078511117	Y
T-000014017-000C	162681	C18orf54	301.78	20.82053554	1.25	0.000160654	3.794109446	Y
T-000006710-000K	56005	C19orf10	308.06	50.78692515	1.3	0.000472193	3.325880912	Y
T-000012254-000B	147685	C19orf18	1215.8	104.1719297	3	0.000104389	3.981343988	Y
T-000004466-000F	126321	C19orf28	209.635	33.82687147	0.89	0.001318202	2.880017955	Y
T-000014633-000L	284424	C19orf30	564.34	78.74586719	2.03	0.004446672	2.351964898	Y
T-000020057-000H	255193	C19orf34	358.385	52.92550771	1.51	0.000473582	3.324604527	Y
T-000020141-000Y	374872	C19orf35	25.86	4.097755483	-1.795	5.26E-05	4.27925354	Y
T-000010240-000K	126074	C19orf39	207.945	14.12842171	0.995	0.000134321	3.871856761	Y
T-000010426-000X	91442	C19orf40	17.9	3.518081864	-1.7	0.005210567	2.283115011	Y
T-000009208-000X	79086	C19orf42	34.89	1.746405833	-1.27	9.90E-06	5.004241276	Y
T-000019018-000J	352909	C19orf51	200.675	43.89898509	0.905	0.006284343	2.20174009	Y
T-000011840-000N	51398	C19orf56	30.55	3.129637892	-1.24	0.002841349	2.546475458	Y
T-000018961-000D	23211	C19orf7	14.375	2.038831365	-2.165	7.27E-05	4.138552272	Y
T-000016721-000A	257044	C1orf101	333.26	30.68288828	1.33	0.000168918	3.772323071	Y
T-000010906-000L	92346	C1orf105	23.5	4.068786674	-1.69	0.001023653	2.989847037	Y
T-000012481-000X	55732	C1orf112	250.84	50.26547656	1.23	0.002794227	2.55373833	Y
T-000007025-000X	79729	C1orf113	49.125	5.037409222	-0.77	0.001248809	2.903503837	Y
T-000010689-000X	79098	C1orf116	255.095	23.64664229	1.37	0.000235025	3.628885114	Y
T-000018352-000L	374987	C1orf118	650.565	117.8021837	2.26	0.000377265	3.423353229	Y
T-000019234-000D	127687	C1orf122	49.66	1.926283122	-0.77	4.69E-10	9.328883923	Y
T-000006503-000Z	54987	C1orf123	200.745	52.28756728	0.98	0.009442914	2.024893981	Y
T-000020669-000B	200197	C1orf126	284.5	38.16443938	1.45	0.00083759	3.076968373	Y
T-000016558-000U	80133	C1orf129	489.21	77.70801181	1.82	0.001909519	2.719076105	Y
T-000012362-000L	148823	C1orf150	380.53	40.51090512	1.58	0.001260297	2.899527076	Y
T-000004590-000R	767846	C1orf152	416.01	54.98960046	1.685	0.000476245	3.322169578	Y
T-000014975-000C	92342	C1orf156	38.39	6.073464141	-1.015	0.001460889	2.835382864	Y
T-000010532-000P	93190	C1orf158	35.255	6.744095566	-1.195	0.000968636	3.013839392	Y
T-000013775-000N	128346	C1orf162	215.19	12.71589687	0.69	0.008047752	2.094325394	Y
T-000011302-000M	79656	C1orf165	261.01	18.3280587	1.375	4.29E-10	9.367314811	Y
T-000018237-000K	84808	C1orf170	24.57	4.525929002	-1.51	0.00048186	3.317079013	Y
T-000019721-000J	126695	C1orf172	432.04	65.18824613	1.75	0.002212708	2.655075821	Y
T-000004682-000A	374977	C1orf175	16.335	3.234857029	-2.175	0.000120091	3.920487791	Y
T-000020188-000D	374946	C1orf187	242.56	27.71909811	1.155	0.000774826	3.110795923	Y
T-000004663-000Z	541468	C1orf190	432.72	16.64233457	1.77	2.94E-05	4.531650905	Y
T-000019540-000R	81563	C1orf21	676.38	51.62878106	2.25	0.001343203	2.871858301	Y
T-000021359-000Z	148898	C1orf213	207.53	22.71710369	1.03	0.0007878	3.103584087	Y
T-000011289-000C	127703	C1orf216	46.495	6.267420389	-0.85	0.00332262	2.478519307	Y
T-000013714-000A	54823	C1orf26	43.355	5.550311553	-1.03	0.001489795	2.826873599	Y
T-000020435-000V	79169	C1orf35	47.69	6.696372152	-0.8	0.000774038	3.11123785	Y
T-000006169-000S	25912	C1orf43	48.58	10.62967544	-1.09	0.009172423	2.037515925	Y
T-000024335-000N	388699	C1orf46	38.55	4.929215624	-1.11	0.000519248	3.28462515	Y
T-000015478-000Z	84066	C1orf49	227.655	39.83388873	1.105	0.003099267	2.508741023	Y
T-000019013-000R	148423	C1orf52	9.775	1.832539222	-2.6	9.91E-05	4.004065494	Y
T-000010651-000A	79630	C1orf54	306.425	17.67742133	1.6	7.93E-06	5.100463505	Y
T-000007450-000V	148362	C1orf58	267.785	63.4807031	1.44	0.002576343	2.588996263	Y
T-000011791-000Z	10485	C1orf61	46.73	2.420006887	-0.8	0.004306733	2.365852031	Y
T-000006752-000X	57035	C1orf63	24.73	1.650865934	-1.78	4.94E-05	4.306035865	Y
T-000018970-000M	164127	C1orf65	36.755	7.214792097	-1.145	0.001776624	2.750404409	Y
T-000021684-000M	200095	C1orf67	48.43	10.58762013	-0.785	0.005605789	2.251363275	Y
T-000012313-000H	148304	C1orf74	44.4	12.06875442	-0.975	0.006165093	2.210060363	Y
T-000006198-000K	26097	C1orf77	30.17	5.146944077	-1.69	0.000845728	3.072769364	Y
T-000016641-000A	128344	C1orf88	278.22	14.90410682	1.04	9.86E-05	4.006031355	Y
T-000021813-000B	84734	C1orf90	245.015	34.06912043	1.025	0.000981456	3.008129054	Y
T-000002143-000B	708	C1QBP	19.72	1.396937126	-1.77	0.001870703	2.727995146	Y
T-000021589-000W	338761	C1QL4	49.23	2.719289123	-0.765	0.00023655	3.626076847	Y
T-000020717-000G	114897	C1QTNF1	244.75	24.12945917	1.23	0.005314631	2.274526845	Y
T-000012179-000V	114898	C1QTNF2	260.37	38.93100863	1.01	0.005018367	2.299437568	Y
T-000021751-000U	114902	C1QTNF5	861.43	114.3473207	2.54	1.53E-05	4.815210059	Y
T-000039852-000H	717	C2	21.62	2.690842495	-2.02	0.001221208	2.913210342	Y
T-000015210-000F	717	C2	26.27	5.846887349	-1.495	0.000806068	3.093628147	Y
T-000014812-000M	27296	C20orf10	23.95	3.580394531	-1.555	0.000232289	3.633972096	Y
T-000012321-000H	55184	C20orf12	28.325	2.606152976	-1.53	2.23E-07	6.651084732	Y
T-000015705-000F	79183	C20orf121	44.09	7.202293616	-0.99	0.008495148	2.070829047	Y
T-000021829-000W	128653	C20orf141	24.985	2.681782678	-1.685	1.90E-05	4.721126015	Y
T-000009993-000D	128653	C20orf141	38.08	4.304447313	-1.06	0.000561211	3.250873894	Y
T-000004795-000D	128486	C20orf142	310.34	34.49233248	1.33	0.000548398	3.260904297	Y
T-000020925-000B	140706	C20orf160	203.955	11.46514812	0.845	1.78E-09	8.7488665	Y
T-000010840-000U	140873	C20orf173	36.48	5.232407827	-1.035	0.002479651	2.605609353	Y
T-000019235-000M	140876	C20orf175	206.425	11.20053979	0.985	5.16E-05	4.287598729	Y
T-000020792-000C	140876	C20orf175	239.98	22.41666865	1.06	4.18E-05	4.378772976	Y
T-000006657-000F	55857	C20orf19	38.72	5.149669083	-1.165	5.75E-05	4.240618079	Y
T-000001181-000J	55257	C20orf20	257.525	13.490404	1.275	0.000168204	3.77416397	Y
T-000024123-000J	253868	C20orf200	278.195	70.93743646	1.145	0.00588908	2.229952519	Y
T-000003687-000Z	55317	C20orf29	33.725	2.841320116	-1.19	0.000171581	3.765532036	Y
T-000012588-000T	63930	C20orf51	26.79	1.50838766	-1.46	0.002590059	2.586690353	Y
T-000019975-000A	140683	C20orf70	269.24	29.38971745	1.09	0.000842761	3.074295436	Y
T-000007322-000A	92667	C20orf72	30.44	6.004550358	-1.405	0.000848798	3.071195683	Y
T-000010468-000J	140856	C20orf79	211.82	56.19588953	1.085	0.004518685	2.344987951	Y
T-000014259-000J	140680	C20orf96	17.12	0.682446579	-2.24	0.001700093	2.769527273	Y
T-000024466-000J	118421	C21orf100	16.71	3.737952871	-2.18	0.000197212	3.705066066	Y
T-000024757-000E	378820	C21orf116	42.46	9.095689455	-0.93	0.003139516	2.503137329	Y
T-000016121-000S	84996	C21orf119	17.335	3.26127148	-2.055	0.000323307	3.490384732	Y
T-000019014-000Z	150142	C21orf121	44.655	2.929406937	-0.895	2.02E-05	4.694310923	Y
T-000013169-000X	150135	C21orf129	259.07	24.36679777	1.02	0.004919495	2.308079469	Y
T-000013167-000E	150082	C21orf13	213.91	16.28237493	0.77	0.002855978	2.544245178	Y
T-000019108-000B	25966	C21orf25	311.02	34.43641774	1.555	0.000165285	3.78176635	Y
T-000018895-000F	54067	C21orf49	32.015	3.363336637	-1.355	0.000258166	3.588101358	Y
T-000013049-000C	56245	C21orf62	33.77	6.913741751	-1.24	0.000910478	3.040730415	Y
T-000018371-000M	84536	C21orf67	417.49	82.86045659	1.72	0.000898908	3.046284877	Y
T-000018372-000W	84537	C21orf69	282.885	51.77488089	1.155	0.001994775	2.700105975	Y
T-000024981-000Z	54143	C21orf74	31.42	6.35663433	-1.36	0.000461951	3.335404516	Y
T-000020177-000C	114035	C21orf81	227.35	25.22496432	1.125	0.000511282	3.291339172	Y
T-000018708-000R	114043	C21orf90	596.205	37.74230197	2.26	0.000115979	3.935618944	Y
T-000019788-000Z	246704	C21orf93	23.88	6.721837546	-1.58	0.00874727	2.058127475	Y
T-000025476-000W	246705	C21orf94	41.835	4.706877061	-1.065	0.000263657	3.578960427	Y
T-000024487-000C	80215	C21orf96	34.04	3.793903004	-1.395	0.000580564	3.236150023	Y
T-000012578-000A	25775	C22orf24	35.71	3.497942252	-1.03	0.004434958	2.353110446	Y
T-000009986-000M	128989	C22orf25	25.845	1.157508099	-1.475	4.15E-06	5.38208634	Y
T-000011900-000D	150291	C22orf27	284.7	19.56474465	1.36	0.000755615	3.121699209	Y
T-000014173-000G	253143	C22orf30	304.63	27.62388882	1.27	0.001359743	2.866543266	Y
T-000011201-000U	339669	C22orf33	39.13	9.056892403	-1.08	0.00283715	2.547117644	Y
T-000024643-000T	388886	C22orf36	219.4	43.88980254	0.9	0.006994377	2.155250951	Y
T-000024545-000A	200298	C22orf37	42.79	3.597094893	-1.095	3.48E-05	4.458017199	Y
T-000013488-000C	150590	C2orf15	232.225	55.185303	1.09	0.004481969	2.348531185	Y
T-000016526-000Z	84226	C2orf16	344.12	25.18265739	1.39	0.002181487	2.661247324	Y
T-000024214-000K	394261	C2orf19	320.36	30.2139718	1.325	0.000658248	3.181610435	Y
T-000018139-000T	29798	C2orf27	22.775	4.043648311	-1.585	0.000249657	3.602655748	Y
T-000006297-000L	51374	C2orf28	36.16	4.082478822	-1.46	2.07E-05	4.68433376	Y
T-000005141-000T	6936	C2orf3	12.12	3.402856643	-2.42	0.003265236	2.486085455	Y
T-000011184-000Z	25927	C2orf32	7.065	1.215634265	-3.045	3.57E-05	4.447250446	Y
T-000003781-000G	56947	C2orf33	456.17	47.57368565	1.835	1.06E-05	4.974729912	Y
T-000007066-000A	80067	C2orf37	13.82	1.135146833	-2.16	4.04E-06	5.39348169	Y
T-000011085-000Y	84417	C2orf40	44.365	6.051965934	-0.96	0.000404239	3.393361588	Y
T-000010347-000F	60526	C2orf43	20.51	3.514157082	-1.78	0.00107364	2.96914135	Y
T-000021522-000F	339789	C2orf46	15.78	2.663035549	-1.975	0.000109387	3.961032976	Y
T-000010542-000G	79568	C2orf47	251.79	36.35139738	1.285	0.001883586	2.725014502	Y
T-000011989-000W	130813	C2orf50	441.02	60.17745868	1.58	0.003102781	2.508248836	Y
T-000013643-000J	79919	C2orf54	409.47	19.27314193	1.775	4.17E-05	4.380359274	Y
T-000021542-000R	343990	C2orf55	239.965	19.89256226	1.065	0.000217715	3.662111318	Y
T-000018977-000Y	165100	C2orf57	20.755	2.535604793	-1.73	2.55E-05	4.592747475	Y
T-000010250-000C	84279	C2orf7	216.195	19.10460219	1.055	0.000916169	3.038024535	Y
T-000004838-000K	718	C3	43.565	3.680727962	-1.115	0.000187436	3.727146278	Y
T-000015809-000A	719	C3AR1	14.35	4.340671991	-2.34	0.004290228	2.367519663	Y
T-000038581-000C	719	C3AR1	25.36	2.542628233	-1.71	6.76E-05	4.170286903	Y
T-000006654-000E	55845	C3orf10	41.175	4.078565924	-1.12	0.0020537	2.687463021	Y
T-000003394-000L	25871	C3orf17	282.35	62.91369664	1.33	0.00044755	3.349158174	Y
T-000015516-000M	84077	C3orf20	13.93	1.660261024	-2.33	2.56E-06	5.591272697	Y
T-000013313-000C	152405	C3orf30	26.06	6.793889411	-1.83	0.004335499	2.36296092	Y
T-000016123-000J	51066	C3orf32	29.87	6.737774113	-1.43	0.001396357	2.855003546	Y
T-000035639-000L	51066	C3orf32	48.84	8.186161086	-1.015	0.004697901	2.328096183	Y
T-000015407-000U	84984	C3orf34	209.455	22.54568307	1	0.000567603	3.245955688	Y
T-000025125-000W	339883	C3orf35	31.69	3.988629673	-1.42	0.000350804	3.454935345	Y
T-000020539-000P	84657	C3orf42	31.17	2.96	-1.3	0.00046079	3.336496998	Y
T-000011353-000H	131831	C3orf44	1029.67	125.2119704	3.19	7.03E-06	5.152865306	Y
T-000020746-000A	255330	C3orf46	255.47	25.2821762	1.11	0.006285446	2.201663911	Y
T-000012952-000C	132200	C3orf49	28.4	5.935944182	-1.62	0.004175692	2.379271578	Y
T-000011336-000Z	79669	C3orf52	292.7	45.14629654	1.51	0.000964803	3.01556148	Y
T-000020748-000T	389119	C3orf54	352.24	48.64776768	1.59	0.000882706	3.054183963	Y
T-000010385-000H	165679	C3orf57	306.6	55.63989067	1.5	0.005187386	2.285051428	Y
T-000004450-000L	205428	C3orf58	317.73	36.11269525	1.31	6.98E-05	4.15628658	Y
T-000010518-000G	151963	C3orf59	297.095	25.69953696	1.56	2.67E-05	4.574002159	Y
T-000019133-000K	25915	C3orf60	379.98	39.53187912	1.785	4.52E-05	4.344994307	Y
T-000004633-000X	285203	C3orf64	46.765	2.180342099	-1.01	0.000159679	3.796753018	Y
T-000014815-000N	722	C4BPA	298.17	19.66022953	1.33	4.44E-06	5.352789007	Y
T-000006661-000W	55435	C4orf16	336.275	9.74915039	1.695	3.08E-07	6.511787221	Y
T-000015545-000F	84103	C4orf17	10.925	1.760766878	-2.645	0.000702662	3.153253599	Y
T-000013345-000X	152992	C4orf23	204.82	16.97304923	0.72	0.009964966	2.00152419	Y
T-000006497-000F	54969	C4orf27	25.55	5.762947018	-1.7	0.000232739	3.633130254	Y
T-000009083-000Y	133015	C4orf28	358.815	39.50058343	1.57	1.80E-05	4.744473855	Y
T-000007076-000T	80167	C4orf29	419.785	63.66144902	1.885	0.000152845	3.815749082	Y
T-000006466-000V	54876	C4orf30	208.13	42.07155997	1.05	0.003199079	2.494975018	Y
T-000007608-000X	132321	C4orf33	404.995	71.84285275	1.83	0.000596202	3.224606537	Y
T-000012492-000Y	132989	C4orf36	36.62	5.398675764	-1.13	0.003651054	2.437581713	Y
T-000005227-000V	8603	C4orf8	219.985	41.99353164	1.115	0.004207909	2.375933628	Y
T-000020388-000Y	9315	C5orf13	45.185	7.919168201	-0.93	0.00330151	2.481287396	Y
T-000007165-000B	83989	C5orf21	15.515	2.581821063	-2.075	0.000767128	3.115132244	Y
T-000007526-000E	134553	C5orf24	19.665	2.541749725	-1.945	8.41E-05	4.075180424	Y
T-000004248-000U	114915	C5orf26	48.43	3.904642536	-0.88	0.009977187	2.000991894	Y
T-000011577-000X	133383	C5orf35	494.93	76.88480626	1.91	0.000342913	3.464815502	Y
T-000021744-000C	408263	C5orf40	376.075	62.85092541	1.565	0.000495039	3.305360484	Y
T-000015975-000X	10665	C6orf10	44.965	7.133757191	-0.945	0.003748199	2.426177373	Y
T-000014351-000Z	84830	C6orf105	46.68	4.150064257	-0.96	0.001934753	2.713374554	Y
T-000014658-000P	54887	C6orf107	27.875	5.039940476	-1.41	0.000921991	3.035273515	Y
T-000016231-000U	112609	C6orf117	27.99	4.237738194	-1.65	0.000702806	3.153164288	Y
T-000013784-000X	26238	C6orf123	295.26	33.25788328	1.09	0.003763817	2.424371489	Y
T-000004561-000X	653483	C6orf124	40.68	4.012209491	-1.135	6.82E-05	4.166510068	Y
T-000024388-000B	389383	C6orf126	43.3	2.965460897	-1.095	0.000153395	3.81418982	Y
T-000010944-000N	154467	C6orf129	12.33	1.918512879	-2.41	2.17E-05	4.663739687	Y
T-000009030-000K	221545	C6orf136	26.09	4.803564649	-1.455	0.000639563	3.194116663	Y
T-000011790-000R	80759	C6orf148	234.53	33.40698729	1.08	0.00815352	2.088654876	Y
T-000019312-000L	253714	C6orf167	46.24	6.545810365	-1	0.005796222	2.236855025	Y
T-000007624-000X	285753	C6orf182	448.83	31.5172507	1.99	8.54E-06	5.068611227	Y
T-000016658-000D	221303	C6orf189	41.82	1.240335976	-1.26	0.000904988	3.043357007	Y
T-000013392-000H	154386	C6orf195	48.49	4.630777473	-0.93	0.002761676	2.558827233	Y
T-000015226-000A	221718	C6orf218	255.39	35.62066009	1.36	0.00039116	3.407645932	Y
T-000019451-000G	347744	C6orf52	44.76	3.214814665	-1.03	0.003979073	2.40021813	Y
T-000012309-000T	135154	C6orf57	275.58	3.746278153	1.375	1.67E-05	4.776725423	Y
T-000005970-000P	29078	C6orf66	307.97	50.46568867	1.55	0.0004805	3.318306679	Y
T-000012385-000X	79783	C7orf10	13.34	1.470555451	-2.34	0.000637417	3.195576502	Y
T-000003440-000Z	51608	C7orf20	294.585	35.90148094	1.375	8.40E-05	4.07589668	Y
T-000003960-000H	79034	C7orf26	301.84	42.09477679	1.35	0.000103823	3.983706369	Y
T-000019972-000Z	221927	C7orf27	12.595	0.746385736	-2.655	3.90E-05	4.408924761	Y
T-000006732-000M	57002	C7orf36	248.22	19.23368139	1.08	7.74E-05	4.111177709	Y
T-000018059-000T	55744	C7orf44	21.325	4.072627121	-1.67	0.000405506	3.392002521	Y
T-000012312-000Z	136263	C7orf45	38.72	5.991729717	-1.205	0.001300362	2.885935767	Y
T-000012431-000K	286006	C7orf53	339.13	41.01554949	1.47	0.003013634	2.520909522	Y
T-000014659-000Y	27099	C7orf54	360.475	36.81632156	1.585	0.000303283	3.518151629	Y
T-000020444-000D	154791	C7orf55	47.5	7.165562899	-0.85	0.002717151	2.565886232	Y
T-000012901-000G	731	C8A	318.24	45.92031969	1.32	3.11E-05	4.506852867	Y
T-000018463-000X	733	C8G	328.83	43.65753331	1.36	2.05E-06	5.687963698	Y
T-000010188-000P	83648	C8orf13	9.35	0.563234705	-2.37	0.00038176	3.418209564	Y
T-000024940-000W	56988	C8orf17	48.05	3.680353244	-0.65	0.000343697	3.463824329	Y
T-000006374-000K	51236	C8orf30A	38.17	9.468565537	-1.39	0.007761119	2.11007567	Y
T-000013283-000P	116328	C8orf34	508.33	55.13107744	1.87	0.000855877	3.067588667	Y
T-000009070-000E	56892	C8orf4	39.125	6.052222732	-0.955	0.000894359	3.048488339	Y
T-000024348-000G	56260	C8orf44	37.25	7.776864728	-1.115	0.000682892	3.165648198	Y
T-000013987-000T	157777	C8orf45	21.32	0.857107539	-2.09	0.000472877	3.325252212	Y
T-000021777-000F	157773	C8orf48	521.985	80.02997959	1.965	0.000161125	3.792837608	Y
T-000012750-000R	78998	C8orf51	37.68	4.031405876	-1.18	0.004025904	2.395136541	Y
T-000007208-000H	84294	C8orf53	12.02	1.840724495	-2.415	5.44E-05	4.26425688	Y
T-000024856-000F	439941	C8orf54	36.36	8.215994056	-1.055	0.002490542	2.603706072	Y
T-000019176-000F	157556	C8orf56	24.285	3.690731635	-1.635	0.000119193	3.923749426	Y
T-000016504-000X	84257	C8orf57	1217.22	39.9619323	2.93	8.82E-05	4.054317348	Y
T-000019253-000E	203081	C8orf6	39.88	4.354066107	-1.095	0.000398335	3.399751584	Y
T-000020079-000K	642475	C8orf73	19.995	2.932126646	-2.12	9.57E-06	5.019068992	Y
T-000024669-000E	203076	C8orf74	32.87	6.19617893	-1.445	0.001411307	2.850378468	Y
T-000007273-000L	84933	C8orf76	46.41	10.83961677	-0.845	0.008137239	2.089522904	Y
T-000011296-000U	735	C9	12.705	1.19673166	-2.345	0.000120967	3.917332208	Y
T-000014493-000W	51754	C9orf127	372.89	50.51805651	1.51	0.002341041	2.630590948	Y
T-000011579-000P	158297	C9orf138	214.41	15.78439525	0.82	0.00124834	2.903667074	Y
T-000018624-000F	89958	C9orf140	22.085	3.016204845	-1.925	0.000205417	3.687364505	Y
T-000019521-000P	389715	C9orf144	549.01	12.84766516	2.06	0.000274961	3.56072905	Y
T-000013367-000Z	349236	C9orf164	382.3	42.38621041	1.54	0.003118322	2.506079099	Y
T-000020282-000L	375704	C9orf165	36.895	1.532805163	-1.12	1.57E-06	5.803849053	Y
T-000020136-000Z	152007	C9orf19	444.5	79.28593717	1.74	0.000251042	3.600253859	Y
T-000015575-000H	138716	C9orf23	272.05	28.6164271	1.26	0.005749863	2.240342473	Y
T-000012337-000C	84688	C9orf24	33.705	3.099551811	-1.345	1.49E-11	10.82643187	Y
T-000007360-000C	91283	C9orf30	11.365	3.273107596	-2.63	0.000242365	3.615529803	Y
T-000024937-000P	57000	C9orf31	625.045	41.729539	2.51	1.13E-05	4.94860605	Y
T-000019906-000M	29044	C9orf38	265.285	32.11442147	1.14	0.000658127	3.181690072	Y
T-000003708-000D	55848	C9orf46	49.095	6.351810109	-0.84	0.003274936	2.484797146	Y
T-000013451-000P	158219	C9orf52	1738.015	100.2143391	3.545	2.89E-05	4.539155892	Y
T-000021745-000L	51198	C9orf53	249.3	26.24185127	1.01	0.000103021	3.987074631	Y
T-000018729-000J	157927	C9orf62	21.85	3.679804116	-1.63	0.000259844	3.585287001	Y
T-000008944-000F	286262	C9orf75	23.895	1.952372488	-1.545	2.49E-05	4.603786368	Y
T-000006821-000W	58493	C9orf80	262.315	17.35562037	1.145	5.60E-05	4.251879107	Y
T-000020568-000H	138241	C9orf85	20.65	2.531508114	-1.73	0.000557136	3.254038644	Y
T-000007029-000G	55684	C9orf86	31.55	4.104521897	-1.285	0.000875466	3.057760867	Y
T-000018520-000L	84270	C9orf89	24.495	2.728424454	-1.915	9.33E-06	5.030091508	Y
T-000013110-000G	11092	C9orf9	35.14	5.9381647	-1.265	0.00088585	3.052640021	Y
T-000014138-000F	203238	C9orf93	306.41	6.010826344	1.28	0.000435541	3.360971159	Y
T-000020328-000U	377677	CA13	49.42	6.326014317	-0.76	0.000101375	3.994067483	Y
T-000013685-000W	765	CA6	13.82	3.038014703	-2.285	3.58E-05	4.446135667	Y
T-000000292-000A	765	CA6	26.25	1.674902982	-1.47	0.000328805	3.483061454	Y
T-000039130-000M	765	CA6	27.21	4.270702518	-1.76	0.002247932	2.648216915	Y
T-000006344-000H	51719	CAB39	43.79	9.503815023	-1.11	0.006093059	2.215164631	Y
T-000015787-000M	81617	CAB39L	48.34	2.400090276	-0.82	0.000665966	3.176547733	Y
T-000013811-000J	57685	CACHD1	270.3	38.19428011	1.13	0.004380726	2.358453929	Y
T-000037841-000T	9254	CACNA2D2	211.35	25.9051327	0.68	0.000407731	3.389626436	Y
T-000016127-000U	9254	CACNA2D2	609.99	57.78619583	2.485	7.63E-12	11.11736231	Y
T-000038306-000M	93589	CACNA2D4	35.25	5.094964835	-1.385	0.001206654	2.918417399	Y
T-000015541-000W	93589	CACNA2D4	44.185	3.631866895	-0.945	1.53E-10	9.815324119	Y
T-000014840-000X	29658	Cacng1	21.23	4.735280954	-1.605	1.29E-07	6.88788434	Y
T-000010934-000W	59285	CACNG6	301.71	33.31460458	1.595	6.87E-09	8.16330714	Y
T-000013263-000E	253559	CADM2	25.63	1.843809462	-1.91	0.00530115	2.275629888	Y
T-000040615-000H	253559	CADM2	38.155	4.179923245	-1.275	0.000271874	3.565631578	Y
T-000011317-000Y	794	CALB2	8.03	0.771767452	-3.01	1.08E-05	4.965166932	Y
T-000014841-000F	797	CALCB	453.505	66.83340301	1.785	0.000136284	3.865553773	Y
T-000006796-000B	57658	CALCOCO1	49.33	4.322418305	-0.94	0.000342777	3.464988921	Y
T-000012062-000G	10203	CALCRL	290.25	55.83864462	1.15	0.005215131	2.282734766	Y
T-000038584-000D	10203	CALCRL	489.385	124.625942	1.785	0.001121511	2.950196594	Y
T-000005452-000Y	12315	Calm3	295.16	20.81083835	1.515	3.47E-17	16.4598032	Y
T-000018225-000A	810	CALML3	611.63	81.97496666	2.165	8.23E-05	4.084459828	Y
T-000010419-000F	125972	CALR3	30.19	2.204019056	-1.16	0.001114927	2.952753471	Y
T-000025358-000U	94032	CAMK2N2	45.52	5.723577646	-1.06	8.06E-10	9.09369521	Y
T-000003705-000C	55832	CAND1	16.19	2.193976603	-2.16	5.71E-05	4.243632868	Y
T-000002236-000V	821	CANX	279.75	79.91984568	1.41	0.007560926	2.121425	Y
T-000039857-000B	440854	CAPN14	489.955	48.34127524	1.68	0.000163872	3.785493994	Y
T-000040109-000B	827	CAPN6	452.79	34.39977653	1.57	1.42E-05	4.847175026	Y
T-000012791-000U	827	CAPN6	791.18	99.13670914	2.43	0.000962984	3.016380739	Y
T-000013146-000L	84698	CAPS2	239.37	14.65145385	0.97	0.001786169	2.748077563	Y
T-000005618-000A	830	CAPZA2	30.21	3.1328528	-1.445	8.25E-06	5.083466581	Y
T-000014098-000A	93661	CAPZA3	407.88	15.19193536	1.62	2.74E-06	5.562529396	Y
T-000020471-000E	64170	CARD9	46.715	3.452211851	-0.82	5.63E-05	4.249252501	Y
T-000020214-000G	57524	CASKIN1	24.41	3.517655469	-1.46	0.000301176	3.521179679	Y
T-000006783-000H	57513	CASKIN2	288.385	48.43956329	1.25	0.001706584	2.767872321	Y
T-000039864-000T	834	CASP1	21.765	1.211400704	-1.88	1.48E-05	4.830560073	Y
T-000004225-000H	834	CASP1	40.9	3.245525124	-0.97	0.001929555	2.714542931	Y
T-000005843-000D	9994	CASP8AP2	473.34	45.17301997	1.88	0.001334625	2.87464061	Y
T-000013731-000J	844	CASQ1	350.59	49.62079374	1.45	1.63E-08	7.786600781	Y
T-000004961-000L	831	CAST	248.86	27.59231596	1.12	0.001141025	2.94270489	Y
T-000019403-000M	54897	CASZ1	22.91	2.712966396	-1.8	3.96E-08	7.401829546	Y
T-000006926-000Z	865	CBFB	26.115	1.71426369	-1.7	8.36E-05	4.077666364	Y
T-000019645-000U	23624	CBLC	332.51	66.12172055	1.41	4.52E-08	7.345264928	Y
T-000011512-000Z	869	CBLN1	12.645	4.23385069	-2.705	0.000390634	3.408230268	Y
T-000021711-000Z	643866	CBLN3	10.02	1.065629704	-2.685	1.76E-06	5.753877049	Y
T-000000764-000P	873	CBR1	228.36	18.63965128	1.18	0.000328265	3.483774899	Y
T-000039529-000M	873	CBR1	536.88	60.06056971	1.69	0.000200647	3.697567611	Y
T-000009231-000N	55871	CBWD1	17.08	2.573253453	-2.09	5.14E-05	4.289065707	Y
T-000021471-000Z	445571	CBWD3	40.175	3.778636218	-0.96	0.000196594	3.706428997	Y
T-000020298-000F	728013	CBWD7	44.67	4.11409265	-0.9	0.000429789	3.366744391	Y
T-000019579-000W	11335	CBX3	475.92	143.7900644	2.03	0.004673616	2.330346938	Y
T-000005844-000M	23468	CBX5	25.91	6.684938294	-1.48	0.007169078	2.144536666	Y
T-000006459-000D	54862	CC2D1A	32.06	2.384568445	-1.395	2.55E-05	4.594012412	Y
T-000002579-000V	883	CCBL1	234.65	31.00864503	0.98	0.001903378	2.720475064	Y
T-000007404-000T	112869	CCDC101	30.375	4.479066123	-1.415	0.000384818	3.414745052	Y
T-000018112-000X	29903	CCDC106	23.415	2.872658467	-1.565	0.000215869	3.665809275	Y
T-000009131-000D	203260	CCDC107	12.69	3.495343331	-2.195	0.000189217	3.723039768	Y
T-000016400-000C	55013	CCDC109B	12.81	1.648420962	-2.63	0.000177952	3.749696494	Y
T-000007536-000X	153733	CCDC112	25.705	4.93474079	-1.675	0.000674814	3.170815718	Y
T-000005967-000H	29070	CCDC113	28.16	4.13274727	-1.45	0.00272003	2.565426346	Y
T-000018975-000F	164592	CCDC116	33.545	2.957820143	-1.23	0.000338462	3.470490563	Y
T-000019054-000U	79635	CCDC121	16.685	5.203184922	-2.145	0.001082476	2.965581909	Y
T-000012306-000S	133957	CCDC127	223.29	31.51096582	1.125	0.001034779	2.985152251	Y
T-000013527-000Z	152206	CCDC13	25.68	7.802300409	-1.63	0.001812587	2.741701229	Y
T-000007118-000R	81576	CCDC130	35.335	10.00122326	-1.1	0.006575049	2.182101033	Y
T-000011933-000G	64753	CCDC136	32.79	6.797399012	-1.23	0.006794435	2.167846683	Y
T-000013492-000T	150962	CCDC139	34.47	4.461026601	-1.175	0.000297176	3.526986328	Y
T-000006912-000X	64770	CCDC14	30.065	4.315329265	-1.5	0.000210477	3.676795626	Y
T-000019128-000L	84865	CCDC142	239.13	17.59664646	1.205	0.000111254	3.953685758	Y
T-000024224-000C	9720	CCDC144A	315.905	33.83459423	1.325	0.000162355	3.789534281	Y
T-000013159-000E	149483	CCDC17	46.97	7.813605655	-1.13	0.003451124	2.462039439	Y
T-000019003-000Y	28952	CCDC22	27.25	4.433797281	-1.54	0.000824618	3.083747073	Y
T-000020871-000U	149473	CCDC24	423.75	34.1258039	1.75	7.60E-05	4.11902004	Y
T-000014704-000C	339834	CCDC36	32.995	6.267797992	-1.195	0.001209151	2.917519306	Y
T-000011404-000P	120935	CCDC38	555.07	42.60015258	2.05	1.58E-05	4.800823417	Y
T-000021782-000E	339829	CCDC39	433.19	53.00392879	1.725	8.98E-06	5.046957972	Y
T-000018544-000F	389206	CCDC4	19.645	3.778068289	-2.115	5.28E-05	4.277551292	Y
T-000012619-000P	146849	CCDC42	49.49	7.271460193	-0.78	0.007875777	2.103706607	Y
T-000007396-000G	90799	CCDC45	44.755	6.263199395	-0.93	0.002868367	2.542365308	Y
T-000006737-000F	57003	CCDC47	234.45	29.33693164	0.985	0.000943785	3.025127127	Y
T-000012553-000X	79825	CCDC48	28.18	5.695164616	-1.42	0.004865507	2.312871895	Y
T-000004005-000D	79714	CCDC51	250.29	15.65691195	1.16	4.66E-05	4.331345491	Y
T-000007171-000J	84081	CCDC55	223.96	22.6911789	1.21	0.00010486	3.979391	Y
T-000003215-000W	28958	CCDC56	34.995	4.632569481	-1.265	0.000276852	3.557752713	Y
T-000013524-000Y	160762	CCDC63	43.36	4.751395409	-0.945	0.0013554	2.867932518	Y
T-000011833-000X	85478	CCDC65	33.33	7.147953087	-1.29	0.008360459	2.077769868	Y
T-000013148-000D	26112	CCDC69	445.31	42.31789495	1.76	0.001932827	2.713806985	Y
T-000021388-000T	91409	CCDC74B	45.475	7.358525101	-0.89	0.003477211	2.458769012	Y
T-000020270-000B	151887	CCDC80	369.81	91.11710624	1.65	1.01E-06	5.995954588	Y
T-000019384-000A	338657	CCDC84	457.95	52.74441234	1.89	0.000450874	3.345944892	Y
T-000006976-000L	79080	CCDC86	24.22	1.961145499	-1.765	0.000138021	3.860053676	Y
T-000004816-000H	440193	CCDC88C	27.475	1.904993438	-1.67	4.55E-05	4.342362059	Y
T-000021612-000Y	26093	CCDC9	21.2	5.992817924	-1.61	0.000834627	3.078507536	Y
T-000006868-000B	63933	CCDC90A	230.015	11.48476201	0.98	3.18E-06	5.498134106	Y
T-000006702-000K	54520	CCDC93	40.85	5.306401009	-1.185	0.00060032	3.221616879	Y
T-000009274-000J	55702	CCDC94	41.74	4.17669726	-1.08	0.000936196	3.028633401	Y
T-000019887-000A	257236	CCDC96	249.68	17.26127458	1.03	5.30E-05	4.275768951	Y
T-000016263-000N	84142	CCDC98	247.475	19.55760274	1.055	0.00033658	3.472911567	Y
T-000014842-000P	885	CCK	43.605	4.919044623	-0.845	0.000395968	3.402339815	Y
T-000037217-000J	6357	CCL13	10.51	1.961980292	-2.445	2.72E-05	4.564688526	Y
T-000016225-000L	6357	CCL13	32.1	13.20104289	-1.58	0.004381132	2.358413638	Y
T-000016741-000K	6359	CCL15	36.01	6.810303469	-1.35	0.00460347	2.336914724	Y
T-000010136-000K	6347	CCL2	313.78	61.51333808	1.31	2.96E-08	7.528363135	Y
T-000025385-000V	10850	CCL27	40.555	15.49547745	-1.215	8.41E-05	4.075320277	Y
T-000037226-000T	6351	CCL4	38.8	4.436128192	-1.22	0.006870995	2.162980377	Y
T-000018963-000W	9560	CCL4L1	7.4	1.080912313	-2.85	1.11E-11	10.95458038	Y
T-000019442-000Y	6354	CCL7	41.32	10.33094934	-1.17	2.80E-05	4.552562819	Y
T-000005852-000M	23582	CCNDBP1	44.95	3.185864613	-0.86	0.000605454	3.217919194	Y
T-000001280-000K	902	CCNH	252.9	5.051164882	1.265	4.30E-06	5.366153736	Y
T-000040756-000W	902	CCNH	778.97	57.84903543	2.35	3.10E-05	4.508830897	Y
T-000019000-000X	79616	CCNJL	28.285	1.5006332	-1.38	5.84E-05	4.233840274	Y
T-000021823-000U	10309	CCNO	1136.485	208.5519458	2.96	6.59E-06	5.18111738	Y
T-000016000-000N	51554	CCRL1	29.96	1.471892206	-1.42	2.43E-05	4.613533225	Y
T-000038595-000E	51554	CCRL1	42.235	6.163107306	-1.135	0.000999242	3.000329513	Y
T-000011153-000N	25819	CCRN4L	211.79	15.69977786	1.095	0.000212032	3.673598653	Y
T-000000596-000P	25819	CCRN4L	292.335	27.42167573	1.275	2.90E-05	4.537085232	Y
T-000022471-000U	10576	CCT2	259.08	31.83792385	1.19	2.94E-06	5.530995625	Y
T-000001726-000G	10576	CCT2	481.93	62.92285462	1.85	0.000996794	3.001394429	Y
T-000004282-000L	135228	CD109	259.32	37.09933153	1.18	0.003016774	2.52045723	Y
T-000011383-000K	912	CD1D	27.29	2.380294099	-1.685	1.07E-05	4.969876714	Y
T-000040472-000S	912	CD1D	39.48	3.181922899	-1.34	0.001784158	2.748566717	Y
T-000014204-000D	50489	CD207	29.06	2.32772421	-1.57	0.000613165	3.212422329	Y
T-000040252-000M	50489	CD207	34.54	5.11091316	-1.4	0.00757624	2.120546256	Y
T-000040365-000R	919	CD247	761.42	118.6049461	2.37	0.001086467	2.963983538	Y
T-000014867-000T	919	CD247	860.53	130.2637387	2.555	0.000180535	3.743438475	Y
T-000020712-000N	57124	CD248	218.775	24.30657908	0.95	0.000156322	3.805978547	Y
T-000011574-000W	29126	CD274	277.44	26.17067236	1.19	0.000497185	3.303482362	Y
T-000007094-000K	80381	CD276	40.71	4.23683451	-0.98	0.00118204	2.92736786	Y
T-000010014-000Y	940	CD28	217.21	1.682874525	1.04	1.02E-05	4.991033241	Y
T-000040250-000V	940	CD28	473.96	43.07158808	1.75	0.000139715	3.854755678	Y
T-000005845-000W	23607	CD2AP	282.27	42.90292764	1.35	0.005384188	2.268879791	Y
T-000040626-000J	124599	CD300LB	855.26	73.59440485	2.595	7.93E-05	4.100795035	Y
T-000013769-000F	124599	CD300LB	910.76	28.70227575	2.56	0.00024135	3.617352554	Y
T-000005837-000W	10849	CD3EAP	272.29	11.52139025	1.34	0.001959103	2.707942688	Y
T-000020586-000A	923	CD6	361.05	84.81276662	1.57	1.71E-06	5.76673221	Y
T-000011514-000S	972	CD74	583.605	56.93555677	2.105	1.89E-05	4.723038375	Y
T-000037240-000A	3732	CD82	228.99	37.19698229	0.71	0.001280588	2.892590692	Y
T-000014249-000S	3732	CD82	264.02	17.49394467	1.09	0.002927608	2.533487052	Y
T-000011453-000T	978	CDA	24.785	2.5405298	-1.91	0.00037836	3.422094893	Y
T-000038844-000N	978	CDA	45.335	5.486877527	-1.17	0.001453972	2.837443868	Y
T-000016415-000N	146059	CDAN1	240.65	29.1826905	0.985	0.000653901	3.184488264	Y
T-000006226-000F	51362	CDC40	329.81	21.57137301	1.36	0.002537965	2.595514327	Y
T-000003787-000J	57912	Cdc42se1	43.32	5.951731441	-1.045	3.05E-08	7.516174784	Y
T-000001300-000F	988	CDC5L	498.81	21.66546157	2.175	1.65E-05	4.782973343	Y
T-000006522-000A	55038	CDCA4	29.905	1.872171199	-1.485	8.30E-05	4.080687536	Y
T-000013154-000L	64866	CDCP1	264.58	6.258271669	1.04	6.37E-14	13.19595382	Y
T-000011506-000S	28316	CDH20	394.095	85.22947182	1.595	0.001107088	2.955817923	Y
T-000037497-000T	28316	CDH20	641.84	43.89957972	2.05	0.002959688	2.52875404	Y
T-000010323-000L	1004	CDH6	232.97	32.07145512	1.16	0.004882098	2.311393483	Y
T-000037505-000D	1004	CDH6	274.35	21.46910882	0.89	0.00150331	2.82295132	Y
T-000037506-000M	1005	CDH7	243.68	11.30421308	0.79	0.007485027	2.125806632	Y
T-000011531-000A	1005	CDH7	249.58	18.52663735	1.005	0.000465333	3.33223654	Y
T-000004359-000E	10423	CDIPT	43.115	1.964762496	-1.015	0.000164439	3.783995557	Y
T-000040761-000V	1028	CDKN1C	21.49	5.028747359	-1.92	0.005049105	2.29678563	Y
T-000001163-000S	1028	CDKN1C	34.99	4.739465511	-1.25	0.000134005	3.872880429	Y
T-000009146-000P	284040	CDRT4	236.71	38.78313239	1.04	0.001591311	2.798244873	Y
T-000006430-000R	55573	CDV3	38.385	7.310116278	-1.105	0.001246817	2.904197135	Y
T-000038257-000Y	85254	Cdw92	210.705	17.71434366	0.835	3.32E-09	8.47845743	Y
T-000019229-000E	125931	CEACAM20	16.555	7.228950601	-2.125	3.08E-07	6.511465501	Y
T-000012156-000J	1084	CEACAM3	259.18	89.35804771	0.99	9.73E-05	4.011822157	Y
T-000005453-000G	1052	CEBPD	21.12	2.999237403	-1.775	0.000345648	3.46136567	Y
T-000020657-000S	1053	CEBPE	12.25	0.678404992	-2.16	3.54E-14	13.45060545	Y
T-000012105-000N	1054	CEBPG	759.02	92.27058488	2.39	0.000328514	3.483446507	Y
T-000005542-000R	10153	CEBPZ	24.36	2.343492764	-1.67	0.000249458	3.603002575	Y
T-000022833-000F	27439	CECR6	41.77	1.8617823	-1.29	0.005291543	2.276417692	Y
T-000004126-000G	27439	CECR6	45.29	3.496298042	-0.82	0.002964962	2.527980842	Y
T-000020486-000R	51148	CEECAM1	27.75	3.868466535	-1.41	0.002286148	2.640895695	Y
T-000020659-000J	1056	CEL	302.63	90.54091298	1.4	0.000565323	3.247703344	Y
T-000020457-000X	1057	CELP	41.03	9.055498724	-0.95	1.12E-05	4.951921414	Y
T-000003531-000A	51286	CEND1	36.29	2.907683786	-1.165	0.000158606	3.799681391	Y
T-000023339-000D	51286	CEND1	44.23	8.678238589	-0.85	0.006204314	2.20730625	Y
T-000001232-000R	55835	CENPJ	316.855	60.52013026	1.565	0.001100286	2.958494325	Y
T-000006566-000E	55166	CENPQ	13.545	4.454356482	-2.33	0.000311487	3.506560426	Y
T-000005877-000R	23527	CENTB2	26.21	1.324801872	-1.48	0.001870772	2.727979061	Y
T-000006137-000X	116985	CENTD2	20.8	3.891889002	-1.89	0.007094097	2.149102855	Y
T-000005780-000M	11064	CEP110	318.8	46.7299704	1.38	0.003326724	2.477983261	Y
T-000019875-000R	645455	CEP170L	214.685	17.69030313	0.87	0.000511978	3.290748815	Y
T-000001375-000W	11190	CEP250	17.075	2.057101521	-2.1	3.07E-05	4.512833503	Y
T-000006085-000G	9857	CEP350	34.36	9.553985207	-1.5	0.007366789	2.132721791	Y
T-000001496-000Z	55165	CEP55	254.6	26.57928689	1.24	0.000132243	3.878627329	Y
T-000006993-000V	80321	CEP70	377.84	33.69580884	1.755	0.000174508	3.75818536	Y
T-000006571-000D	55722	CEP72	206.18	35.19244758	1.03	0.002547126	2.593949531	Y
T-000015400-000H	84131	CEP78	40.445	4.389247278	-1.075	1.38E-05	4.859097059	Y
T-000016351-000N	9350	CER1	385.23	25.72537318	1.555	9.12E-05	4.040040355	Y
T-000018633-000P	228094	Cerkl	205.9	26.80658062	0.79	7.68E-07	6.114588766	Y
T-000036641-000D	375298	CERKL	1462.985	146.0653718	3.58	6.58E-05	4.181746735	Y
T-000018083-000T	1675	CFD	305.635	39.20618492	1.35	1.60E-09	8.795299966	Y
T-000005650-000A	10428	CFDP1	26.225	6.843558407	-1.5	0.001402859	2.852986037	Y
T-000018968-000P	114335	CGB1	42.71	4.7865123	-0.9	0.000948566	3.022932237	Y
T-000009097-000A	8545	CGGBP1	425.02	95.73693971	1.685	0.000698191	3.156025768	Y
T-000018416-000L	79094	CHAC1	318.655	21.42923287	1.365	8.81E-12	11.05499378	Y
T-000018467-000G	1101	CHAD	28.785	1.898848335	-1.605	1.24E-05	4.90500769	Y
T-000002815-000K	8208	CHAF1B	272.29	58.30684865	1.17	0.001944833	2.711117767	Y
T-000039287-000V	8208	CHAF1B	362.49	42.48796889	1.4	0.009666785	2.014717938	Y
T-000006316-000Y	51142	CHCHD2	33.65	4.343573797	-1.56	0.000118201	3.927379434	Y
T-000007201-000X	84269	CHCHD5	35.395	2.057490381	-1.095	0.000342717	3.465063829	Y
T-000036040-000L	1108	CHD4	436.045	25.8979309	1.74	0.000100887	3.996166344	Y
T-000004906-000A	1108	CHD4	457.61	24.61832448	1.9	1.76E-06	5.755328791	Y
T-000019296-000A	218865	Chdh	448.33	29.98639869	1.78	2.03E-07	6.691941512	Y
T-000005672-000C	10523	CHERP	231.565	21.71108837	1.02	0.000101019	3.995598782	Y
T-000018495-000S	1113	CHGA	214.08	40.20631408	0.865	0.005680883	2.245584131	Y
T-000012164-000J	1114	CHGB	422.75	26.75025794	1.67	0.001952663	2.709372643	Y
T-000013857-000F	1116	CHI3L1	271.86	38.08099657	1.07	0.002454211	2.610088171	Y
T-000006950-000Z	66005	CHID1	33.915	8.486818701	-1.265	0.001275036	2.894477701	Y
T-000009102-000K	1120	CHKB	430.095	106.0151911	1.72	3.02E-07	6.519477577	Y
T-000007509-000W	92421	CHMP4C	214.005	17.59776193	1.155	0.000410453	3.386736715	Y
T-000007010-000L	79643	CHMP6	34.925	7.434166059	-1.11	0.001219232	2.913913528	Y
T-000006422-000R	54108	CHRAC1	224.94	23.8095863	1.165	0.000244899	3.611012442	Y
T-000011069-000Y	25884	CHRDL2	34.925	4.922685581	-1.175	0.001514444	2.819746683	Y
T-000040482-000J	89832	CHRFAM7A	230.98	15.73686834	0.96	7.97E-05	4.098392969	Y
T-000011708-000D	89832	CHRFAM7A	233.24	13.28215469	1.14	0.000237025	3.625206103	Y
T-000014881-000A	1131	CHRM3	722.205	62.99825256	2.405	2.31E-09	8.636048651	Y
T-000038600-000P	1131	CHRM3	832.6	173.4648001	2.445	9.78E-05	4.00958798	Y
T-000019626-000T	1132	CHRM4	24.48	2.300485456	-1.54	0.00012159	3.915103612	Y
T-000038601-000Y	1132	CHRM4	30.4	1.738447583	-1.43	2.45E-06	5.611534341	Y
T-000040488-000L	1138	CHRNA5	15.64	1.370109485	-2.34	0.000601853	3.220509717	Y
T-000002092-000V	1138	CHRNA5	22.62	4.220556835	-1.73	0.002264641	2.645000715	Y
T-000023716-000G	1138	CHRNA5	26.93	4.385080767	-1.615	0.000863871	3.063551177	Y
T-000040492-000B	1140	CHRNB1	14.51	2.785181023	-2.43	0.000105539	3.976586664	Y
T-000014885-000K	1140	CHRNB1	48.72	3.849476155	-0.75	0.000274452	3.561532858	Y
T-000019173-000E	8534	CHST1	15.965	4.416766351	-1.735	0.000538132	3.269110955	Y
T-000021273-000X	166012	CHST13	362.055	53.67855026	1.675	0.000243103	3.614209424	Y
T-000003330-000X	22856	CHSY1	43.775	8.721885786	-0.94	0.001022093	2.990509731	Y
T-000014715-000D	27141	CIDEB	608.335	27.08413235	2.18	3.43E-05	4.464481751	Y
T-000012579-000J	63924	CIDEC	346.28	27.40212461	1.55	0.000576856	3.238932863	Y
T-000036917-000H	8483	CILP	22.5	2.635001581	-1.82	0.00257404	2.589384716	Y
T-000010696-000N	8483	CILP	48.17	7.458169458	-0.825	0.006617513	2.179305215	Y
T-000020129-000H	55847	CISD1	13.54	3.4503623	-2.565	0.000196381	3.706901328	Y
T-000005606-000R	17684	Cited2	43.98	4.263285118	-0.92	3.79E-11	10.42085898	Y
T-000012206-000G	1158	CKM	501.17	34.67870297	1.8	2.77E-07	6.556903968	Y
T-000023909-000K	548596	CKMT1A	391.63	64.79160767	1.86	0.000285364	3.544600413	Y
T-000020738-000A	1163	CKS1B	20.94	1.180353055	-1.78	0.000658446	3.181479578	Y
T-000000463-000B	1186	CLCN7	28.005	3.036368445	-1.395	1.68E-05	4.775459249	Y
T-000037935-000V	1186	CLCN7	33.405	2.556199979	-1.415	2.42E-05	4.615584136	Y
T-000015871-000C	79425	Clcnk1	945.86	203.1503117	2.565	8.66E-10	9.062696721	Y
T-000003134-000M	9069	CLDN12	278.34	36.20786839	1.38	0.002414094	2.617245873	Y
T-000011218-000X	23562	CLDN14	1304.28	158.4392586	3.255	8.11E-11	10.09082571	Y
T-000037673-000T	23562	CLDN14	1796.1	195.0085136	3.145	0.000151745	3.818884286	Y
T-000037674-000B	10686	CLDN16	20.5	5.276503735	-1.98	0.00068141	3.166591632	Y
T-000014109-000M	10686	CLDN16	22.2	3.982842369	-1.73	0.001642062	2.784610425	Y
T-000016218-000V	149461	CLDN19	955.24	186.089786	2.61	1.28E-08	7.893383107	Y
T-000037677-000C	9075	CLDN2	234.33	43.12132458	0.885	0.001199379	2.921043507	Y
T-000015202-000F	9075	CLDN2	445.05	44.69676452	2.03	1.53E-05	4.816699745	Y
T-000021747-000D	49861	CLDN20	47.495	22.38736949	-0.985	0.001897207	2.72188529	Y
T-000019352-000F	1365	CLDN3	326.18	59.31097698	1.4	4.93E-06	5.30712346	Y
T-000019699-000R	125875	CLDND2	12.5	2.191491121	-2.06	0.003011398	2.521231825	Y
T-000018731-000G	387837	CLEC12B	38.19	6.158901417	-1.055	0.001725802	2.763009028	Y
T-000019421-000E	339390	CLEC4G	357.965	56.7695093	1.445	2.72E-06	5.565856724	Y
T-000012277-000M	160365	CLECL1	212.415	46.92652956	0.715	0.003404886	2.467897432	Y
T-000037939-000E	9022	CLIC3	22.055	2.289459543	-1.885	2.05E-05	4.688223289	Y
T-000002694-000W	9022	CLIC3	32.25	4.115032402	-1.455	0.000390333	3.40856445	Y
T-000006067-000P	9685	CLINT1	12.14	2.102411314	-2.44	0.001664459	2.778727002	Y
T-000005095-000E	6249	CLIP1	49.32	7.255749444	-0.76	0.008453813	2.072947349	Y
T-000019867-000R	7461	CLIP2	300.82	17.80095878	1.4	0.001017618	2.992415126	Y
T-000004086-000B	81570	CLPB	36.51	5.647559945	-1.1	0.00660637	2.180037104	Y
T-000004910-000R	1209	CLPTM1	231.03	12.98014381	1.04	0.005798757	2.236665112	Y
T-000011094-000G	119467	CLRN3	43.46	8.037953201	-1	0.00089128	3.049985863	Y
T-000003088-000Z	1211	CLTA	37.03	3.300015151	-1.19	0.006822518	2.166055319	Y
T-000003089-000H	1212	CLTB	16.15	0.751864349	-2.18	7.93E-07	6.100504386	Y
T-000002731-000A	1213	CLTC	18.935	1.966000593	-2.085	0.000115511	3.93737571	Y
T-000023660-000G	1213	CLTC	49.05	1.875882649	-0.825	4.83E-09	8.316058265	Y
T-000012877-000W	8218	CLTCL1	282.16	10.81859972	1.18	0.00129625	2.887311128	Y
T-000002251-000L	1191	CLU	42.41	5.474189133	-0.94	2.70E-06	5.569345157	Y
T-000012587-000J	146225	CMTM2	44.94	7.297883255	-0.88	0.008407056	2.075356041	Y
T-000016378-000J	116173	CMTM5	41.18	5.748967299	-1.12	0.000549392	3.260117522	Y
T-000016242-000V	112616	CMTM7	42.535	11.06568683	-1.19	0.008541949	2.068443024	Y
T-000014052-000D	168975	CNBD1	449.56	84.72685898	1.77	0.00385461	2.414019508	Y
T-000019749-000N	84518	CNFN	20.62	7.018685537	-1.68	5.77E-05	4.238682194	Y
T-000002640-000Z	1265	CNN2	270.93	19.10049301	1.175	0.000152584	3.816491671	Y
T-000000253-000P	54805	CNNM2	206.57	16.7572442	1.01	0.000955732	3.019663984	Y
T-000003400-000E	25904	CNOT10	44.545	5.917592416	-0.84	0.00020553	3.687125339	Y
T-000009588-000R	9337	CNOT8	276.015	4.64855802	1.335	1.69E-05	4.7724849	Y
T-000002713-000H	9337	CNOT8	437.39	32.51048792	1.81	1.57E-05	4.802786356	Y
T-000013851-000D	1270	CNTF	521.65	46.79919266	1.91	0.002758513	2.559325006	Y
T-000037523-000W	27255	CNTN6	234.93	48.71607127	0.895	0.001671804	2.776814682	Y
T-000014786-000J	27255	CNTN6	287	23.16927491	1.305	0.000210979	3.675760109	Y
T-000024235-000D	389734	CNTNAP3B	40.47	6.038694277	-1.125	9.49E-09	8.02252323	Y
T-000007339-000D	116840	CNTROB	22.285	10.50900051	-1.735	0.003465196	2.460272229	Y
T-000006131-000V	23242	COBL	294.32	22.15022423	1.18	0.001635158	2.786440167	Y
T-000006098-000A	22837	COBLL1	201.61	19.55143303	0.7	0.006936305	2.158871808	Y
T-000003389-000M	25839	COG4	35.265	8.643313408	-1.165	0.004160424	2.380862374	Y
T-000006782-000Z	57511	COG6	48.86	7.034715701	-0.95	0.000692459	3.159605918	Y
T-000016082-000V	1301	COL11A1	40.5	10.71560039	-1.085	0.005700136	2.244114802	Y
T-000012364-000D	1306	COL15A1	32.83	2.229895364	-1.23	3.04E-05	4.51777422	Y
T-000014873-000A	81578	COL21A1	294.005	33.68502635	1.335	9.14E-05	4.039066204	Y
T-000016358-000Z	255631	COL24A1	286.675	40.04825797	1.2	0.000417337	3.379513387	Y
T-000020825-000S	1280	COL2A1	4.95	0.45257596	-3.135	8.35E-07	6.078195981	Y
T-000020828-000T	1284	COL4A2	43.605	2.879039192	-1	1.96E-05	4.707348867	Y
T-000015312-000H	1286	COL4A4	510.065	82.08576668	2.25	0.000255843	3.592026045	Y
T-000037457-000Y	1289	COL5A1	332.48	66.47506017	1.345	0.000504522	3.297119591	Y
T-000004841-000S	1289	COL5A1	483.915	44.78312508	1.915	1.41E-05	4.850104568	Y
T-000018912-000A	50509	COL5A3	39.15	8.141117859	-1.1	0.00143707	2.842522174	Y
T-000020831-000Z	1291	COL6A1	37.69	9.350750416	-1.14	0.002355031	2.628003323	Y
T-000037459-000R	1292	COL6A2	41.46	4.742161076	-1.225	0.000165151	3.782118159	Y
T-000020832-000H	1292	COL6A2	48.825	7.353541097	-0.925	0.000439362	3.357177033	Y
T-000020008-000E	1294	COL7A1	298.89	30.553638	1.25	4.70E-06	5.327541849	Y
T-000012356-000D	1297	COL9A1	35.05	1.432701411	-1.15	0.001612475	2.792507049	Y
T-000037461-000N	1297	COL9A1	45.19	3.514783066	-1.04	0.001722844	2.763754084	Y
T-000020867-000D	1298	COL9A2	44.425	6.103390159	-1.085	7.89E-07	6.103130414	Y
T-000012873-000L	10584	COLEC10	639.3	98.98812673	2.17	0.001241273	2.906132702	Y
T-000019589-000N	8292	COLQ	36.01	0.755049667	-1.12	0.000339601	3.469030586	Y
T-000037462-000X	8292	COLQ	36.83	2.273000953	-1.41	0.001342611	2.872049798	Y
T-000007534-000E	150684	COMMD1	37.51	9.926493171	-1.17	0.005052212	2.296518456	Y
T-000006319-000Z	51397	COMMD10	220.79	21.47904172	0.89	0.005614667	2.250675995	Y
T-000010746-000L	28991	COMMD5	24.98	5.075772519	-1.6	0.000369041	3.432924958	Y
T-000005327-000E	1314	COPA	33.44	4.408934112	-1.03	0.000237621	3.624116059	Y
T-000002710-000G	9276	COPB2	38.255	6.50680157	-0.85	0.000353932	3.451079828	Y
T-000003475-000V	22820	COPG	49.725	7.628774476	-0.59	0.001687456	2.77276756	Y
T-000005219-000V	8533	COPS3	45.875	5.188155581	-0.835	0.002215551	2.654518278	Y
T-000011027-000L	22818	COPZ1	22.88	2.133205725	-1.52	1.37E-05	4.863957721	Y
T-000006273-000S	51117	COQ4	25.57	7.211222735	-1.82	0.005050392	2.296674935	Y
T-000018904-000A	79585	CORO7	30.345	7.459861482	-1.31	0.00058223	3.234905465	Y
T-000014649-000F	1325	CORT	29.895	2.952338057	-1.345	0.000112964	3.947060566	Y
T-000011560-000U	1353	COX11	47.75	9.792392881	-1.02	0.002092658	2.679301669	Y
T-000001807-000R	84701	COX4I2	45.23	6.345804998	-0.98	8.07E-07	6.093370588	Y
T-000023762-000J	84701	COX4I2	47.025	4.303056085	-0.83	0.000393123	3.40547175	Y
T-000002923-000V	10328	COX4NB	21.2	3.419727085	-1.8	0.005461631	2.262677637	Y
T-000023467-000Y	10328	COX4NB	37.035	7.124815787	-1.075	0.001211663	2.91661815	Y
T-000012344-000U	125965	COX6B2	253.76	14.86790167	1.28	8.49E-05	4.071030877	Y
T-000002701-000Y	9167	COX7A2L	302.625	52.70611919	1.325	0.001166405	2.933150508	Y
T-000024799-000S	1350	COX7C	23.52	2.908642295	-1.52	0.000361275	3.44216199	Y
T-000002582-000B	1351	COX8A	250.905	40.25257963	1.08	0.001841929	2.734727062	Y
T-000015315-000J	1356	CP	220.94	30.26430502	1.065	0.001358353	2.866987387	Y
T-000039697-000B	1356	CP	592.955	53.38593471	1.905	2.61E-05	4.58295851	Y
T-000012462-000W	1360	CPB1	38.42	6.100986259	-1.07	0.004916054	2.308383327	Y
T-000039783-000J	1360	CPB1	44.225	8.104214439	-1.195	0.000320201	3.494577371	Y
T-000011366-000B	132864	CPEB2	234.37	64.55986911	1.24	0.003283848	2.483616903	Y
T-000012129-000H	22849	CPEB3	361.88	44.98113057	1.36	5.19E-08	7.285232264	Y
T-000024152-000C	1370	CPN2	47.795	4.323631906	-0.885	2.02E-07	6.693963233	Y
T-000020989-000R	9362	CPNE6	11.155	1.842219159	-2.455	1.15E-09	8.940947395	Y
T-000007582-000Z	144402	CPNE8	603.825	91.64287074	2.5	0.000210276	3.677210991	Y
T-000019879-000A	53981	CPSF2	216.7	27.59215649	0.82	0.001413387	2.849738789	Y
T-000018499-000B	56265	CPXM1	32.04	5.921428399	-1.61	8.41E-07	6.075078863	Y
T-000019826-000M	119587	CPXM2	9.04	1.309697166	-2.61	3.64E-07	6.439266259	Y
T-000039888-000M	119587	CPXM2	38.5	5.097811155	-1.32	9.11E-13	12.04043484	Y
T-000013952-000X	1378	CR1	249.69	13.68852074	0.95	6.88E-12	11.1626169	Y
T-000011562-000L	25061	Crabp1	430.165	30.60418027	1.61	5.81E-10	9.235804377	Y
T-000013149-000M	84699	CREB3L3	25.56	3.145955075	-1.76	0.006829523	2.165609651	Y
T-000015451-000D	9586	CREB5	228.225	48.34956765	1.12	0.006616218	2.179390207	Y
T-000002642-000S	1388	CREBL1	267.635	16.9135594	1.135	3.98E-05	4.400123901	Y
T-000004912-000H	1389	CREBL2	214.85	22.60186792	1.08	0.007753944	2.110477318	Y
T-000005258-000F	8804	CREG1	573.485	45.80983619	2.29	6.52E-07	6.186021522	Y
T-000012500-000J	1393	CRHBP	40.18	4.23592965	-0.89	0.00304695	2.516134712	Y
T-000018366-000N	375616	CRIM2	579.47	43.87456756	2.105	3.30E-12	11.48174284	Y
T-000004913-000S	1396	CRIP1	386.48	55.74718558	1.76	0.00161975	2.790552002	Y
T-000010987-000J	285464	CRIPAK	598.185	28.33670103	2.38	8.27E-08	7.08227187	Y
T-000012649-000S	167	CRISP1	230.81	34.67098114	1.13	0.007877106	2.103633285	Y
T-000014858-000J	83716	CRISPLD2	27.105	5.236362446	-1.26	0.001008284	2.996417072	Y
T-000014676-000G	1400	CRMP1	345.94	21.33684821	1.5	8.89E-05	4.051127174	Y
T-000021743-000U	9696	CROCC	317.83	77.67480136	1.42	0.000974659	3.011147116	Y
T-000005667-000D	10491	CRTAP	202.035	16.97026615	0.92	0.000268241	3.571475175	Y
T-000006914-000P	64784	CRTC3	276.58	27.5844896	1.2	0.000339185	3.469563649	Y
T-000021434-000F	1406	CRX	22.195	3.403904621	-1.585	0.000210958	3.675803274	Y
T-000014357-000B	1411	CRYBA1	48.93	4.437702108	-0.89	0.002744906	2.561472484	Y
T-000019059-000M	1412	CRYBA2	44.645	1.351970784	-0.865	3.46E-06	5.460604775	Y
T-000024392-000S	1415	CRYBB2	348.68	31.97294312	1.485	6.13E-05	4.212422827	Y
T-000016245-000W	51084	CRYL1	301.595	32.74527281	1.28	0.00056715	3.246301694	Y
T-000039534-000L	51084	CRYL1	395.39	69.26015112	1.42	0.004149131	2.382042829	Y
T-000012505-000C	1428	CRYM	34.59	1.42807096	-1.13	1.89E-09	8.722637338	Y
T-000039133-000N	1428	CRYM	48.42	7.548306653	-1.12	0.00766489	2.115494098	Y
T-000003445-000T	51380	CSAD	363.985	61.53428441	1.83	0.000300955	3.521498983	Y
T-000039134-000X	51380	CSAD	467.13	63.55272168	1.68	0.000331902	3.478989484	Y
T-000023510-000K	51380	CSAD	574.38	41.03108903	2.23	7.92E-05	4.10132548	Y
T-000021000-000E	158511	CSAG1	40.255	7.861098312	-1.15	0.001224849	2.911917322	Y
T-000024509-000R	389903	CSAG3A	217.91	22.32893116	0.885	0.000409673	3.387562764	Y
T-000005218-000L	8531	CSDA	18.535	2.659490866	-1.83	2.49E-05	4.603898142	Y
T-000013063-000K	114788	CSMD3	242.65	21.18282539	1.19	9.08E-05	4.042048067	Y
T-000020101-000D	114758	CSPG4LYP1	408.265	62.05979717	1.645	0.000576241	3.239395898	Y
T-000018758-000C	10675	CSPG5	309.01	27.21528538	1.405	7.12E-05	4.14779167	Y
T-000014695-000H	13008	Csrp2	37.315	0.831740859	-1.015	3.32E-12	11.47825156	Y
T-000009920-000F	57325	CSRP2BP	407.715	100.9563835	1.87	0.000536289	3.270600729	Y
T-000016088-000X	8048	CSRP3	24.96	2.149899222	-1.635	6.51E-05	4.186088626	Y
T-000014697-000A	1470	CST2	256.26	9.807036165	1.14	2.59E-05	4.587051707	Y
T-000016031-000Z	128821	CST9L	253.61	74.36835192	1.37	0.001715196	2.765686166	Y
T-000006135-000E	23283	CSTF2T	30.18	5.605060214	-1.68	0.0009179	3.037204397	Y
T-000009175-000H	27341	CTA-126B4.3	45.95	4.3873103	-0.835	0.000239301	3.621055884	Y
T-000008949-000Z	79640	CTA-216E10.6	40.485	5.348011313	-0.945	0.000881431	3.054811761	Y
T-000019430-000N	1485	CTAG1B	533.78	86.44730881	1.99	0.002182472	2.66105127	Y
T-000018670-000H	30848	CTAG2	301.24	23.36020191	1.36	9.00E-16	15.04551645	Y
T-000019427-000G	340311	CTAGE4	225.5	15.91502121	0.93	0.001427083	2.845550881	Y
T-000018277-000E	340307	CTAGE6	205.025	21.5211942	0.875	0.000971576	3.012523329	Y
T-000020983-000N	402055	CTB-1048E9.5	49.335	4.44408502	-0.835	0.000126802	3.896873136	Y
T-000001689-000C	1487	CTBP1	36.29	4.71496907	-1.26	0.003854627	2.414017597	Y
T-000006361-000S	51496	CTDSPL2	307.96	23.72814995	1.28	0.001520788	2.817931449	Y
T-000025093-000R	1489	CTF1	223.83	31.8022777	1.065	0.000766004	3.115769059	Y
T-000013343-000E	1490	CTGF	39.4	1.512294063	-1.35	0.00500848	2.300294095	Y
T-000025354-000J	642517	CTGLF6	28.65	6.117452201	-1.465	1.58E-07	6.802018739	Y
T-000016356-000G	115908	CTHRC1	13.865	3.44523826	-2.46	0.00011746	3.930108845	Y
T-000014380-000T	1493	CTLA4	254.53	17.83063936	1.14	0.001709397	2.767156975	Y
T-000037053-000Z	1493	CTLA4	359.185	55.47075085	1.33	0.000220648	3.656299597	Y
T-000016172-000M	29119	CTNNA3	379.85	29.51792492	1.555	1.19E-05	4.923225083	Y
T-000009798-000C	1503	CTPS	32.635	1.810642151	-1.3	0.00015164	3.819185054	Y
T-000002262-000M	1503	CTPS	49.42	1.795280851	-0.78	0.005942496	2.226031127	Y
T-000039893-000L	1506	CTRL	18.325	1.189425632	-2.065	0.000102453	3.989474881	Y
T-000013355-000P	1506	CTRL	29.78	3.442184384	-1.49	0.001076852	2.96784396	Y
T-000040009-000S	19025	Ctsa	250.96	28.34360927	0.84	1.35E-05	4.869253249	Y
T-000001591-000R	5476	CTSA	779.32	166.247301	2.61	0.004623817	2.334999344	Y
T-000039898-000E	8722	CTSF	31.05	0.574224114	-1.6	3.90E-40	39.40936265	Y
T-000011735-000E	8722	CTSF	31.57	1.739310208	-1.23	0.00040193	3.395849991	Y
T-000015878-000N	1520	CTSS	31.01	2.511405649	-1.385	3.35E-05	4.474488181	Y
T-000039905-000G	1520	CTSS	36.67	0.965971014	-1.38	1.44E-10	9.840325258	Y
T-000011665-000X	8029	CUBN	363.36	85.12485575	1.495	0.004387539	2.35777902	Y
T-000003436-000J	67675	Cuta	20.205	4.796882172	-1.705	8.19E-07	6.086843753	Y
T-000004486-000R	1523	CUTL1	18.59	1.16485693	-1.96	3.61E-05	4.442066169	Y
T-000007529-000F	143884	CWF19L2	294.765	31.30522108	1.535	7.01E-05	4.154047464	Y
T-000037048-000A	3627	CXCL10	395.95	98.14426979	1.38	0.002045135	2.689277958	Y
T-000016621-000R	3627	CXCL10	494.61	61.70472456	1.87	0.001177929	2.928880988	Y
T-000010155-000L	6372	CXCL6	33.96	5.024961028	-1.1	0.002590239	2.586660109	Y
T-000037050-000Y	4283	CXCL9	280.16	11.16886148	1	0.000409346	3.387909466	Y
T-000011923-000P	4283	CXCL9	366.49	33.48025687	1.68	0.002582804	2.587908524	Y
T-000021454-000R	2833	CXCR3	28.295	11.21424469	-1.365	5.51E-05	4.259235368	Y
T-000015065-000S	139105	CXorf20	27.94	6.963947635	-1.415	0.004688326	2.328982162	Y
T-000010440-000E	80231	CXorf21	233.05	29.83136325	1.17	0.004368383	2.359679243	Y
T-000021035-000A	256643	CXorf23	30.945	2.837281563	-1.415	0.000285417	3.544520732	Y
T-000018138-000J	203414	CXorf24	27.38	3.026762572	-1.345	0.000201429	3.695877981	Y
T-000024639-000C	25763	CXorf27	241.03	11.00892479	1.04	1.02E-06	5.991146873	Y
T-000011529-000C	79742	CXorf36	373.285	11.83356631	1.53	2.27E-05	4.64376563	Y
T-000024485-000K	158801	CXorf42	248.52	25.13770143	1.05	0.000671725	3.172808535	Y
T-000020596-000T	139804	CXorf55	19.46	0.432473506	-1.73	0.000951046	3.021798484	Y
T-000011210-000C	55086	CXorf57	24.085	2.779416905	-1.755	0.001014714	2.993656269	Y
T-000005484-000T	10046	CXorf6	45.69	8.18764262	-0.865	0.001674119	2.776213801	Y
T-000021774-000E	54440	CXorf9	347.71	44.37008931	1.41	0.000175238	3.756372708	Y
T-000021639-000U	80161	CXYorf2	31.06	2.185762643	-1.25	4.08E-05	4.388849391	Y
T-000012373-000M	284613	CYB561D1	11.34	2.078589265	-2.35	0.000594161	3.226095546	Y
T-000004070-000G	80777	CYB5B	47.5	4.283413748	-0.78	0.004218152	2.374877778	Y
T-000004842-000A	1535	CYBA	47.76	4.174944111	-0.97	0.000530008	3.275717623	Y
T-000013599-000N	79901	CYBRD1	47.63	7.653558541	-0.795	0.001046598	2.980220096	Y
T-000020183-000K	1538	CYLC1	255.4	20.8592096	1.265	1.97E-05	4.706436045	Y
T-000025117-000W	1539	CYLC2	48.615	6.892503174	-0.88	0.000961345	3.017120742	Y
T-000011834-000F	1585	CYP11B2	46.27	9.740060404	-0.935	0.000218695	3.660161027	Y
T-000039546-000W	1544	CYP1A2	28.03	0.575847202	-1.68	5.83E-05	4.234222183	Y
T-000014911-000N	1544	CYP1A2	37.68	5.655907678	-1.025	0.000665313	3.176973854	Y
T-000039550-000L	1592	CYP26A1	19.22	2.159266851	-2.08	0.001037138	2.984163358	Y
T-000014964-000B	1592	CYP26A1	26.43	4.299086282	-1.48	4.74E-09	8.323849604	Y
T-000039771-000Z	339761	CYP27C1	210.935	10.14524191	0.67	0.00047807	3.320508169	Y
T-000021094-000W	339761	CYP27C1	387.505	48.95130123	1.735	5.94E-05	4.226010414	Y
T-000013362-000F	1556	CYP2B7P1	23.61	6.61231427	-2	0.004871039	2.312378412	Y
T-000014931-000Y	1562	CYP2C18	340.91	31.39898446	1.45	0.000148906	3.827086785	Y
T-000039558-000F	1562	CYP2C18	445.01	71.84748453	1.64	0.000805926	3.093704584	Y
T-000039561-000M	1559	CYP2C9	217.36	40.15637185	0.66	0.002421988	2.615828073	Y
T-000014930-000P	1559	CYP2C9	235.23	39.86263455	1.07	0.000615809	3.210554082	Y
T-000018817-000J	120227	CYP2R1	205.66	20.55649857	0.94	0.001369513	2.863433813	Y
T-000039565-000X	120227	CYP2R1	216.82	9.975481609	0.61	0.005935457	2.226545824	Y
T-000014937-000A	79424	CYP3A5P2	37.63	5.715415089	-1.1	6.34E-06	5.197914945	Y
T-000014938-000J	1579	CYP4A11	202.87	12.09202216	0.895	0.000577881	3.238161804	Y
T-000039573-000X	1579	CYP4A11	871.695	196.9177786	2.29	0.00020141	3.695918296	Y
T-000039574-000F	284541	CYP4A22	785.6	52.60858065	2.195	2.42E-06	5.616527486	Y
T-000014807-000N	11283	CYP4F8	268.415	42.91330588	1.03	9.58E-07	6.018764682	Y
T-000039584-000Y	1582	CYP8B1	277.405	28.2455578	0.99	1.86E-07	6.731305116	Y
T-000011606-000B	1582	CYP8B1	463.28	20.21201293	1.81	2.83E-05	4.548394549	Y
T-000023727-000H	3491	CYR61	283.765	54.73081665	1.525	0.003574278	2.446811716	Y
T-000002198-000G	3491	CYR61	674.86	51.71366647	2.47	0.000400649	3.397236393	Y
T-000010200-000R	54360	CYTL1	268.79	34.11095425	1.34	0.002515923	2.599302706	Y
T-000021765-000W	116159	CYYR1	238.045	13.58575817	1.02	2.04E-05	4.690141098	Y
T-000018396-000R	27877	D1Ertd471e	308.51	26.36619697	1.315	4.69E-09	8.328865151	Y
T-000012966-000E	52392	D1Ertd622e	347.205	40.5750841	1.645	8.45E-08	7.072932596	Y
T-000010284-000P	23500	DAAM2	44.33	1.631624957	-0.98	0.000363923	3.438990279	Y
T-000015973-000E	1600	DAB1	38.115	9.809637754	-1.085	1.42E-05	4.84829702	Y
T-000037192-000V	69601	Dab2ip	203.96	24.47699211	0.6	3.06E-07	6.514970629	Y
T-000009196-000B	153090	DAB2IP	249.21	23.60803041	1.1	0.000249749	3.602495419	Y
T-000009903-000X	51339	DACT1	265.095	15.48094528	1.295	2.05E-06	5.688136301	Y
T-000024342-000E	168002	DACT2	228.675	24.04711677	1.02	1.85E-05	4.732833369	Y
T-000003413-000Y	26007	DAK	28.345	5.061518218	-1.425	8.21E-05	4.085659073	Y
T-000036615-000L	26007	DAK	49.175	8.858921586	-1.04	0.001958849	2.707999113	Y
T-000020668-000T	55152	DALRD3	33.17	3.157483175	-1.24	0.000747426	3.126431801	Y
T-000005364-000Y	7818	DAP3	17.81	6.511212765	-1.82	0.001668699	2.777621991	Y
T-000036836-000Z	27071	DAPP1	321.67	48.66359406	1.28	1.05E-06	5.978570948	Y
T-000013904-000C	27071	DAPP1	421.09	59.72960768	1.54	0.00392019	2.406692936	Y
T-000004917-000B	1616	DAXX	220.46	23.9809473	1.1	0.008353342	2.078139755	Y
T-000006686-000Z	26528	DAZAP1	36.445	7.38017615	-1.29	0.000713776	3.146438119	Y
T-000016508-000G	56710	Dbc1	244.65	10.38653102	0.98	3.12E-06	5.506064304	Y
T-000007488-000S	80174	DBF4B	25.59	8.810506512	-1.6	0.0033041	2.480946864	Y
T-000006769-000A	1622	DBI	301.6	41.93634453	1.34	2.80E-08	7.553226754	Y
T-000007372-000M	1627	DBN1	212.295	32.04273865	1.12	0.000803807	3.09484811	Y
T-000021313-000C	79007	DBNDD1	345.685	35.15192491	1.665	0.000110419	3.956954672	Y
T-000005960-000X	28988	DBNL	257.61	11.69899255	1.22	4.97E-08	7.303782606	Y
T-000022834-000P	79877	DCAKD	16.84	1.52502459	-2.39	0.003939422	2.40456747	Y
T-000004026-000X	79877	DCAKD	46.415	8.23366413	-0.925	0.000869146	3.060907325	Y
T-000006640-000C	55802	DCP1A	45.75	13.28224002	-0.985	0.006805851	2.167117547	Y
T-000007545-000F	196513	DCP1B	23.96	2.627616157	-1.715	4.29E-05	4.367701203	Y
T-000005944-000X	28960	DCPS	336.81	51.86012952	1.54	0.004517759	2.345076923	Y
T-000012398-000R	127579	DCST2	209.64	9.842892529	0.99	0.001955067	2.708838281	Y
T-000006335-000Z	51164	DCTN4	554.61	21.95563481	2.07	0.000174638	3.7578622	Y
T-000006120-000U	23142	DCUN1D4	34.34	7.161340657	-1.51	0.00311222	2.506929719	Y
T-000003135-000W	23576	DDAH1	13.35	2.304105032	-2.37	0.001271562	2.89566255	Y
T-000001986-000F	1643	DDB2	35.97	5.860102388	-1.07	0.005711701	2.243234566	Y
T-000021967-000H	1643	DDB2	40.69	2.156901713	-0.965	1.79E-05	4.74806292	Y
T-000014505-000S	55616	DDEFL1	220.86	25.3086553	0.91	0.003676103	2.434612315	Y
T-000004636-000Y	23259	DDHD2	323.52	31.67041035	1.405	0.000370996	3.430631306	Y
T-000015914-000J	1649	DDIT3	37.455	4.047776138	-1.165	0.000129072	3.889166378	Y
T-000020791-000U	23109	DDN	359.66	18.09054703	1.48	0.000104083	3.98261898	Y
T-000004918-000K	1652	DDT	340.3	57.54591761	1.52	0.002685531	2.570969808	Y
T-000039015-000L	1652	DDT	961.18	119.8178335	2.58	0.000232912	3.632808329	Y
T-000000544-000K	1653	DDX1	214.285	17.97300383	0.995	0.001210999	2.916856384	Y
T-000001076-000A	9416	DDX23	244.345	33.74764436	1.215	0.000402268	3.395484034	Y
T-000019182-000N	203522	DDX26B	323.61	28.40030795	1.6	4.87E-05	4.312257566	Y
T-000023228-000T	64794	DDX31	34.135	6.700970079	-1.22	0.00198953	2.701249569	Y
T-000000990-000B	64794	DDX31	42.21	11.39051469	-1.09	0.003745686	2.42646866	Y
T-000000893-000T	10212	DDX39	454.745	62.98822397	2.105	0.000127312	3.895129503	Y
T-000000888-000U	51428	DDX41	13.495	1.392057829	-2.4	1.21E-05	4.915618686	Y
T-000003754-000F	54606	DDX56	32.635	5.639462149	-1.26	0.000920574	3.035941419	Y
T-000005292-000Y	21945	Dedd	17.165	1.636326461	-1.985	8.65E-09	8.06322561	Y
T-000019205-000K	162989	DEDD2	271.455	55.46520411	1.375	0.001474774	2.831274607	Y
T-000020894-000E	50619	DEF6	30.44	3.626587009	-1.38	0.000257887	3.588569837	Y
T-000013425-000X	1669	DEFA4	368.275	38.34035037	1.62	0.000335794	3.473926937	Y
T-000024780-000W	245910	DEFB107A	310.635	31.55454788	1.575	0.000494762	3.305603258	Y
T-000024751-000C	245937	DEFB124	19.055	4.135217648	-1.79	0.000699081	3.15547233	Y
T-000010855-000E	140881	DEFB129	36.71	7.2231872	-1.12	0.000954487	3.02023016	Y
T-000024290-000P	644414	DEFB131	863.575	51.2059042	2.59	1.04E-05	4.980912607	Y
T-000019278-000H	163259	DENND2C	45.67	2.66190408	-0.97	0.000852026	3.069547203	Y
T-000020859-000D	22898	DENND3	246.05	44.92006567	1.08	0.000231448	3.635547005	Y
T-000005225-000C	8562	DENR	30.235	9.829609606	-1.245	0.003780041	2.422503498	Y
T-000006631-000U	55789	DEPDC1B	49.475	8.117499615	-0.8	0.00766444	2.115519547	Y
T-000010881-000X	9681	DEPDC5	200.44	16.65354788	1.005	1.63E-07	6.786658505	Y
T-000007430-000K	91614	DEPDC7	451.49	37.09962208	2.115	1.56E-05	4.806117702	Y
T-000003441-000H	51071	DERA	275.875	38.43541282	1.42	0.000984026	3.006993392	Y
T-000019534-000H	91319	DERL3	793.02	68.11658119	2.52	0.000570226	3.243952789	Y
T-000018078-000U	1674	DES	266.065	26.45274088	1.175	0.000189015	3.723504855	Y
T-000037353-000D	64362	Des	358.375	37.19759314	1.395	2.61E-10	9.582816344	Y
T-000012181-000T	84649	DGAT2	230.68	19.28183169	0.88	0.000259155	3.586440381	Y
T-000006896-000L	360741	Dgcr14	28.42	1.312304407	-1.6	9.07E-14	13.04256733	Y
T-000002781-000M	9993	DGCR2	205.2	14.11008711	0.825	8.25E-05	4.083333599	Y
T-000021642-000A	85359	DGCR6L	47.34	5.838164666	-0.7	0.001533585	2.814292145	Y
T-000019479-000L	1609	DGKQ	218.95	32.23667316	0.83	5.48E-05	4.260932962	Y
T-000036345-000J	27369	Dguok	21.37	1.570333298	-1.97	2.98E-07	6.52561136	Y
T-000007373-000W	1716	DGUOK	48.305	1.37846533	-0.82	0.000134239	3.872120994	Y
T-000039594-000R	9249	DHRS3	15.94	0.322942203	-2.215	8.84E-05	4.053367524	Y
T-000015574-000Z	9249	DHRS3	25.25	4.901574577	-1.74	0.005354887	2.271249727	Y
T-000039598-000A	10170	DHRS9	244.65	33.07359974	0.88	0.000549615	3.259941653	Y
T-000011975-000U	10170	DHRS9	438.47	35.53240258	1.66	0.000863547	3.063713983	Y
T-000039300-000E	8449	DHX16	325.025	43.08433619	1.39	0.000322427	3.491569268	Y
T-000005205-000T	8449	DHX16	361.055	40.21059935	1.81	0.00012592	3.899903654	Y
T-000000823-000W	170506	DHX36	240.73	26.59925124	1.24	0.000267198	3.573166765	Y
T-000003213-000D	9785	DHX38	24.4	2.288512982	-1.57	3.32E-05	4.478954	Y
T-000003361-000H	23181	DIP2A	200.23	19.93246159	0.865	0.000187025	3.72810142	Y
T-000004695-000U	57609	DIP2B	349.165	37.83493712	1.465	0.000237319	3.6246675	Y
T-000007615-000N	57609	DIP2B	455.2	42.22912374	2.035	3.03E-05	4.519116156	Y
T-000012472-000N	22982	DIP2C	35.16	4.2474871	-1.06	4.08E-06	5.389299989	Y
T-000012691-000J	54769	DIRAS2	331.44	26.10714334	1.37	0.000685323	3.164104795	Y
T-000013276-000Y	116093	DIRC1	611.02	105.7291863	2.12	0.002558182	2.592068593	Y
T-000014684-000G	27123	DKK2	348.14	69.46332048	1.485	0.001119553	2.950955257	Y
T-000020696-000C	220107	DLEU7	30.41	3.711836922	-1.3	0.004422539	2.354328303	Y
T-000036609-000D	1739	DLG1	217.285	27.46555783	0.89	0.001010215	2.995586332	Y
T-000002585-000C	1739	DLG1	529.635	73.51309107	1.99	0.000140154	3.85339591	Y
T-000001450-000C	9787	DLG7	41.42	8.646311352	-1.105	0.00267627	2.57247009	Y
T-000021240-000U	8788	DLK1	9.055	2.030826714	-2.81	4.20E-11	10.37671884	Y
T-000011681-000X	127343	DMBX1	22.67	3.424621634	-1.58	0.004900822	2.309731109	Y
T-000015687-000C	1756	DMD	237.61	41.910684	0.96	0.009545911	2.02018263	Y
T-000010109-000J	29958	DMGDH	15.12	0.501198563	-2.01	0.001140482	2.942911749	Y
T-000004773-000B	1762	DMWD	297.495	32.08579891	1.28	0.000397557	3.400600699	Y
T-000002827-000V	1657	DMXL1	341.01	24.33691983	1.475	0.000110427	3.956925736	Y
T-000019847-000F	25981	DNAH1	17.25	2.495282215	-1.94	0.000739571	3.13102024	Y
T-000019700-000R	25981	DNAH1	49.11	5.396826228	-0.79	0.003007451	2.521801461	Y
T-000020244-000J	375347	DNAH12L	48.165	5.963114399	-0.805	0.00374636	2.426390505	Y
T-000012514-000L	55567	DNAH3	216.26	4.906088055	1.06	0.002622695	2.581252187	Y
T-000037357-000N	1767	DNAH5	313.445	48.36078646	1.115	0.000415726	3.3811924	Y
T-000014801-000L	1767	DNAH5	438.3	107.6526397	1.8	0.000270946	3.567117278	Y
T-000023968-000F	1768	DNAH6	301.825	38.16827042	1.565	9.24E-05	4.034307149	Y
T-000012045-000Y	56171	DNAH7	355.22	50.78248648	1.43	0.005700619	2.244077997	Y
T-000037358-000X	56171	DNAH7	362.455	44.54417985	1.47	8.52E-05	4.069525508	Y
T-000014816-000X	1769	DNAH8	209.11	25.13708068	0.9	0.000996643	3.001460562	Y
T-000009034-000V	3301	DNAJA1	38.815	4.827210202	-1.01	0.000491824	3.308190464	Y
T-000005783-000N	11080	DNAJB4	307.97	14.65069555	1.41	1.03E-07	6.988885372	Y
T-000012305-000H	25822	DNAJB5	38.895	3.026956667	-1.11	2.79E-05	4.55436445	Y
T-000009170-000P	10049	DNAJB6	335.115	47.79812993	1.43	0.000593685	3.226444208	Y
T-000011350-000G	150353	DNAJB7	273.67	45.49254325	1.43	0.002001502	2.698643902	Y
T-000013346-000F	4189	DNAJB9	397.445	61.99100442	1.36	6.59E-08	7.180873272	Y
T-000003911-000E	64215	DNAJC1	301.165	36.67197957	1.42	1.21E-09	8.91559209	Y
T-000006588-000G	55735	DNAJC11	16.39	4.006482248	-2.05	0.000323964	3.489503551	Y
T-000006577-000F	55192	DNAJC17	26.5	1.27440182	-1.64	9.60E-05	4.017543381	Y
T-000014473-000L	202052	DNAJC18	23.99	1.492961263	-1.83	0.000168496	3.773410936	Y
T-000037714-000G	202052	DNAJC18	44.72	5.920222406	-1.23	0.005232764	2.28126887	Y
T-000007480-000X	131118	DNAJC19	37.345	4.746152577	-1.14	3.47E-07	6.459784648	Y
T-000025309-000R	80331	DNAJC5	36.02	4.871094773	-1.22	1.47E-06	5.83309071	Y
T-000015023-000E	285126	DNAJC5G	49.395	8.463145101	-0.765	0.002202605	2.657063326	Y
T-000005997-000K	22826	DNAJC8	44.73	3.292966241	-0.83	1.33E-07	6.876926652	Y
T-000014750-000E	83544	DNAL1	24.2	6.192091731	-1.415	0.001098078	2.959366747	Y
T-000005537-000S	10126	DNAL4	37.54	5.451984567	-1.17	5.14E-09	8.288656436	Y
T-000016047-000U	7802	DNALI1	240.225	40.12383446	1.245	0.000886457	3.05234235	Y
T-000010649-000C	58511	DNASE2B	272.075	47.56993685	1.43	0.002403178	2.619214017	Y
T-000012565-000G	144132	DNHD1	342	16.11503129	1.63	0.004513357	2.345500266	Y
T-000003124-000V	10059	DNM1L	27.4	2.825320041	-1.49	0.000768689	3.114249428	Y
T-000002171-000L	1793	DOCK1	328.44	52.92499976	1.6	0.003022939	2.519570545	Y
T-000019471-000S	55619	DOCK10	36.57	5.119046135	-1.24	0.004369913	2.359527257	Y
T-000005489-000L	1797	DOM3Z	669.26	54.97117874	2.355	1.63E-07	6.787847026	Y
T-000007235-000J	84444	DOT1L	257.86	57.23839176	1.375	0.000905692	3.043019373	Y
T-000019350-000N	8193	DPF1	40.23	8.287232866	-1.26	3.34E-05	4.475919082	Y
T-000012992-000X	151871	DPPA2	12.92	3.970403002	-2.465	0.000268647	3.570817852	Y
T-000021294-000R	359787	DPPA3	200.04	24.3209517	0.905	0.003793005	2.421016533	Y
T-000013455-000Z	1805	DPT	354.475	54.57269364	1.505	0.001180858	2.927802357	Y
T-000021428-000Y	147991	DPY19L3	39.255	2.615141806	-1.01	0.000254436	3.594422232	Y
T-000007242-000A	84661	DPY30	34.1	2.67478348	-1.17	4.31E-05	4.365450158	Y
T-000014844-000G	1809	DPYSL3	45.245	4.88240634	-0.825	0.0002997	3.523312745	Y
T-000013459-000J	1821	DRP2	13.775	3.90004594	-2.045	0.000184642	3.733670142	Y
T-000016601-000F	1823	DSC1	222.69	7.284593331	0.83	0.001091461	2.961991717	Y
T-000037527-000F	1823	DSC1	352.87	27.82923089	1.435	2.95E-06	5.530809946	Y
T-000037528-000P	1824	DSC2	276.035	39.11403925	1.08	0.000158211	3.800762705	Y
T-000016602-000P	1824	DSC2	452.59	151.0260375	1.72	0.002039443	2.690488393	Y
T-000013378-000A	259234	DSCR10	38.02	8.439344366	-1.3	0.005422293	2.265816981	Y
T-000002532-000P	8624	DSCR2	241.455	11.38497365	1.025	4.99E-05	4.301667408	Y
T-000010006-000Y	29940	DSE	38.845	5.197759133	-1.025	0.000987396	3.005508525	Y
T-000015585-000A	92126	DSEL	15.68	4.770786099	-2.28	0.006089367	2.215427831	Y
T-000041027-000D	92126	DSEL	28.6	5.829574027	-1.595	0.000632955	3.198627209	Y
T-000001592-000Z	79980	DSN1	37.91	5.527558231	-1.21	0.004503338	2.346465411	Y
T-000002646-000B	1832	DSP	49.81	1.075527003	-0.955	1.06E-05	4.972848266	Y
T-000012554-000F	1834	DSPP	28.13	2.141315795	-1.47	0.003278066	2.484382325	Y
T-000007369-000F	92675	DTD1	39.8	3.193038	-1.035	0.000489296	3.310428149	Y
T-000015053-000G	285605	DTWD2	366.99	49.28892058	1.835	0.000240828	3.618292822	Y
T-000011492-000D	90527	DUOXA1	205.145	24.12975065	0.765	0.004593361	2.337869415	Y
T-000036953-000T	338599	DUPD1	548.05	86.59259495	1.86	0.007122726	2.147353751	Y
T-000004566-000R	80824	DUSP16	221.68	45.33313532	0.93	0.004056095	2.391891888	Y
T-000036824-000P	70686	Dusp16	556.87	49.69450218	1.92	7.92E-07	6.10101325	Y
T-000010974-000R	142679	DUSP19	8.43	1.55351215	-2.66	3.90E-05	4.409339192	Y
T-000036949-000C	142679	DUSP19	18.33	1.260647982	-2.21	9.41E-05	4.026535039	Y
T-000020927-000U	1844	DUSP2	453.01	59.46015549	1.7	3.52E-07	6.453777659	Y
T-000036799-000V	54935	DUSP23	228.45	10.18632907	0.88	0.000802087	3.095778377	Y
T-000015231-000Z	54935	DUSP23	268.735	38.3773821	1.38	1.09E-06	5.964152349	Y
T-000036823-000F	1848	DUSP6	341.88	29.93604739	1.35	0.000251928	3.598723483	Y
T-000013500-000D	1848	DUSP6	742.46	134.0545484	2.475	5.13E-06	5.289962744	Y
T-000019602-000Y	1852	DUSP9	220.875	25.20675895	0.955	0.000104482	3.980957839	Y
T-000018131-000Y	1854	DUT	37.19	5.051041972	-1.08	0.000917757	3.037272287	Y
T-000019717-000U	26584	DUX1	39.73	4.977532856	-1.01	0.00284625	2.545726894	Y
T-000019719-000L	26582	DUX3	13.02	1.77789201	-2.09	0.002095684	2.6786743	Y
T-000019722-000T	26581	DUX5	23.01	0.725074709	-1.59	8.68E-05	4.061706991	Y
T-000012988-000G	143241	DYDC1	25.37	3.499470198	-1.72	9.93E-05	4.003190478	Y
T-000003477-000M	51143	DYNC1LI1	18.145	3.061485206	-2.07	0.000199837	3.699324198	Y
T-000037365-000N	51143	DYNC1LI1	44.425	8.485795975	-1.135	0.004499124	2.346872072	Y
T-000011707-000V	83657	DYNLRB2	212.73	30.60465052	1.07	0.006588462	2.181215966	Y
T-000005701-000G	6990	DYNLT3	43.085	3.457295427	-0.92	0.000659854	3.180552466	Y
T-000011518-000B	161582	DYX1C1	260.21	49.4916141	1.09	0.001092654	2.961517478	Y
T-000004972-000M	1874	E2F4	12.06	3.115643326	-2.51	0.003611358	2.442329508	Y
T-000007288-000X	85403	EAF1	48.115	4.595236664	-0.725	0.002764582	2.55837053	Y
T-000006653-000W	55840	EAF2	19.535	3.184225442	-1.955	0.000193941	3.712330978	Y
T-000011920-000N	10148	EBI3	238.33	12.31270211	1.18	0.002013048	2.696145864	Y
T-000040232-000C	10148	EBI3	429.04	81.11858172	1.64	0.002768535	2.557750016	Y
T-000020706-000F	84650	EBPL	230.75	7.222418801	1.13	0.001351714	2.869115251	Y
T-000018150-000Z	1890	ECGF1	19.88	1.605386765	-1.755	1.14E-05	4.943421684	Y
T-000041159-000H	1890	ECGF1	47.085	5.43547836	-1.05	8.36E-05	4.077618453	Y
T-000014871-000H	1891	ECH1	22.22	4.29570619	-1.625	0.000240967	3.618042936	Y
T-000039073-000Y	1891	ECH1	22.6	3.490004776	-1.96	0.002867526	2.542492613	Y
T-000011550-000B	79746	ECHDC3	30.54	3.838527278	-1.605	3.56E-05	4.448130252	Y
T-000014868-000B	1842	ECM2	13.865	2.362038315	-2.035	5.62E-05	4.250121757	Y
T-000015405-000B	10913	EDAR	234.425	40.62308416	1.135	0.001873382	2.72737375	Y
T-000006009-000C	23644	EDC4	21.63	3.880133159	-1.69	0.001869634	2.728243422	Y
T-000004771-000J	9695	EDEM1	291.735	44.90336615	1.295	0.000454775	3.342203587	Y
T-000016629-000K	192193	Edem1	548.16	28.52469714	1.97	1.52E-53	52.81839986	Y
T-000020207-000R	361131	Edg4_predicted	247.32	17.00469347	1.195	2.37E-09	8.626084161	Y
T-000023289-000F	9294	EDG5	44.145	6.152295739	-1.09	8.42E-08	7.074494824	Y
T-000000773-000Y	9294	EDG5	44.575	5.131604687	-0.905	0.002243172	2.649137402	Y
T-000011811-000V	10085	EDIL3	37.78	3.332961646	-1.05	0.00487042	2.312433602	Y
T-000038625-000T	1909	EDNRA	206.33	27.34574357	0.73	0.000555131	3.255604595	Y
T-000013539-000J	1909	EDNRA	249.05	33.25516601	1.2	0.000771979	3.112394462	Y
T-000005251-000V	8726	EED	278.63	7.029899833	1.39	3.82E-05	4.417589675	Y
T-000025429-000K	1915	EEF1A1	15.245	0.758814865	-2.195	2.48E-05	4.605036432	Y
T-000024308-000M	1915	EEF1A1	20	1.899543805	-1.915	6.76E-07	6.170328837	Y
T-000024072-000C	1917	EEF1A2	796.915	215.5053559	2.455	0.000676859	3.169502051	Y
T-000018752-000A	1936	EEF1D	266.545	57.08806555	1.205	7.72E-05	4.112252872	Y
T-000039307-000R	1936	EEF1D	295.125	20.01978584	1.27	1.86E-05	4.730462091	Y
T-000012455-000E	196549	EEF1DP3	42.01	1.058316273	-0.95	0.001568352	2.804556582	Y
T-000002274-000X	1938	EEF2	22.95	1.378731301	-1.57	0.00011139	3.953154354	Y
T-000003885-000B	60678	EEFSEC	46.36	5.21981082	-0.83	0.000438071	3.358455711	Y
T-000010687-000E	79645	EFCAB1	35.15	9.450294528	-1.205	0.003758703	2.424962033	Y
T-000020112-000E	374786	EFCAB5	308.925	37.60467391	1.295	0.001260053	2.899611241	Y
T-000012093-000T	64800	EFCAB6	301.72	41.28808343	1.12	0.005460241	2.262788167	Y
T-000007552-000X	221154	EFHA1	704.27	84.20539427	2.725	2.37E-05	4.625772352	Y
T-000012069-000T	114327	EFHC1	246.81	18.13445064	0.93	0.00010491	3.979183255	Y
T-000010548-000J	80258	EFHC2	211.425	24.53794748	1.135	0.000648697	3.187957863	Y
T-000011107-000L	80303	EFHD1	22.26	5.94907836	-1.84	0.000347669	3.458833615	Y
T-000037324-000K	1948	EFNB2	299.085	22.32181202	1.105	2.46E-05	4.609314361	Y
T-000015954-000D	306636	Efnb2_predicted	285.375	29.35600827	1.51	6.02E-09	8.220418729	Y
T-000007007-000E	79631	EFTUD1	526.49	79.66931258	2.21	2.80E-05	4.553536126	Y
T-000002938-000F	628161	EG628161	48.52	10.47991881	-0.82	1.29E-05	4.888826073	Y
T-000021075-000V	346007	EGFL11	20.67	4.714679204	-1.865	0.000267428	3.57279269	Y
T-000008986-000T	80864	EGFL8	33.43	1.422963457	-1.13	1.36E-05	4.865175042	Y
T-000012516-000D	1960	EGR3	29.29	2.305824509	-1.32	4.25E-08	7.371807477	Y
T-000018179-000M	1961	EGR4	380.655	16.39690088	1.59	1.74E-05	4.760449291	Y
T-000019214-000U	254102	EHBP1L1	441.77	38.01795486	1.985	6.77E-05	4.169390647	Y
T-000005747-000D	10938	EHD1	22.185	3.357742297	-1.735	3.61E-05	4.442424043	Y
T-000006057-000X	30846	EHD2	21.79	5.02343508	-1.63	0.006837427	2.165107276	Y
T-000016471-000H	30845	EHD3	27.95	6.590708106	-1.76	0.003518912	2.453591547	Y
T-000011285-000T	26298	EHF	41.69	4.386808825	-1.01	0.000560312	3.251570124	Y
T-000004922-000A	1964	EIF1AX	33.27	4.183065064	-1.3	0.001999749	2.699024548	Y
T-000005372-000Y	9086	EIF1AY	30.505	6.194615942	-1.34	0.001422407	2.846976125	Y
T-000005564-000T	10289	EIF1B	43.875	7.643674945	-0.915	0.000638798	3.194636752	Y
T-000003797-000B	8891	EIF2B3	24.945	5.862178207	-1.58	0.000457457	3.339649856	Y
T-000006208-000N	8890	EIF2B4	32.21	1.275552168	-1.54	0.001245494	2.904658345	Y
T-000002562-000S	8893	EIF2B5	21.12	4.21241815	-1.95	0.000158229	3.800713788	Y
T-000005857-000F	26523	EIF2C1	33.41	1.607555079	-1.22	1.49E-07	6.825902051	Y
T-000013601-000X	192670	EIF2C4	40.97	4.277464202	-1.005	0.001289758	2.889491887	Y
T-000005284-000Y	1965	EIF2S1	9.485	0.925252218	-2.59	8.74E-05	4.058610226	Y
T-000004924-000T	1968	EIF2S3	25.64	3.37674893	-1.4	0.003905344	2.408340739	Y
T-000005236-000D	8661	EIF3A	10.585	2.422827205	-2.24	0.00013291	3.876443371	Y
T-000005237-000M	8662	EIF3B	14.59	1.684309948	-2.045	0.000152136	3.81776718	Y
T-000002535-000R	8663	EIF3C	22.51	8.716887824	-1.7	0.002716393	2.566007346	Y
T-000039467-000E	8663	EIF3C	24.865	2.549606179	-1.65	0.000128691	3.890451679	Y
T-000022949-000K	8663	EIF3C	33.77	3.688998122	-1.29	1.12E-05	4.952341793	Y
T-000005238-000W	8664	EIF3D	18.805	0.76726245	-1.655	0.000142714	3.845533448	Y
T-000006299-000D	51386	EIF3EIP	30.14	8.182214452	-1.66	0.006110975	2.213889475	Y
T-000039309-000H	8665	EIF3F	35.885	5.069270869	-1.385	3.84E-09	8.416061943	Y
T-000009149-000R	8665	EIF3F	38.9	5.443628539	-0.945	0.000545404	3.263281899	Y
T-000005240-000U	8668	EIF3I	20.66	1.102357863	-1.64	4.61E-08	7.335916095	Y
T-000005908-000M	27335	EIF3K	289.85	30.50303974	1.3	0.00079302	3.100716074	Y
T-000005661-000B	10480	EIF3M	42.455	3.376528225	-1.01	1.17E-09	8.933230132	Y
T-000039310-000X	299872	Eif3s6	32.755	1.074908634	-1.32	6.20E-10	9.207299073	Y
T-000020579-000J	317649	EIF4E3	24.39	1.636958562	-1.57	0.000248748	3.604240012	Y
T-000000795-000A	1978	EIF4EBP1	234.745	28.59903539	1.24	0.00041445	3.382527557	Y
T-000007662-000Z	1981	EIF4G1	32.735	2.34561115	-1.255	0.000427574	3.368988806	Y
T-000005242-000L	8672	EIF4G3	42.445	7.823777327	-0.915	0.003553469	2.449347416	Y
T-000004974-000E	1983	EIF5	32.27	7.636205428	-1.3	0.007568189	2.12100804	Y
T-000004975-000N	1984	EIF5A	19.44	3.002449	-1.82	0.001141547	2.942506328	Y
T-000039918-000A	23436	ELA3B	33.65	1.727628432	-1.44	4.56E-05	4.341485916	Y
T-000013715-000J	23436	ELA3B	49.41	5.167793694	-0.76	0.003350052	2.474948445	Y
T-000010316-000V	55520	ELAC1	216.22	25.40944969	1.08	0.00271705	2.56590235	Y
T-000012521-000C	1999	ELF3	16.44	1.826590631	-2.05	0.000785467	3.104871945	Y
T-000015599-000C	2001	ELF5	41.1	3.612441464	-1.18	0.005702304	2.24394962	Y
T-000001553-000N	2002	ELK1	29.15	2.244311327	-1.55	0.002314576	2.635528628	Y
T-000005456-000H	2004	ELK3	36.495	7.484346999	-1.08	2.26E-06	5.645436998	Y
T-000020837-000B	79767	ELMO3	31.96	5.806860167	-1.395	0.00036458	3.438207238	Y
T-000010982-000R	55531	ELMOD1	20.765	2.978538512	-1.775	0.000651446	3.186121498	Y
T-000007226-000A	84337	ELOF1	43.575	8.574708936	-0.85	0.001939705	2.712264268	Y
T-000041048-000X	83401	ELOVL3	226.07	42.96021134	0.915	0.00395274	2.403101797	Y
T-000011093-000Y	83401	ELOVL3	250.435	54.44876644	1.285	0.005247391	2.280056615	Y
T-000025124-000M	79993	ELOVL7	38.045	7.018347384	-1.105	1.04E-06	5.982729034	Y
T-000003643-000V	55140	ELP3	13.945	1.06029477	-2.33	1.02E-05	4.992656726	Y
T-000013549-000B	64100	ELSPBP1	299.155	62.4611081	1.35	0.005265983	2.278520537	Y
T-000020259-000V	129080	EMID1	242.385	10.1719758	1.2	7.48E-05	4.126336499	Y
T-000020262-000B	136227	EMID2	43.735	4.208589431	-0.875	0.000793724	3.100330484	Y
T-000014640-000C	84034	EMILIN2	28.155	11.60908086	-1.38	0.005213184	2.282896912	Y
T-000003750-000W	27436	EML4	44.22	9.329919614	-1	0.00264137	2.578170776	Y
T-000020362-000L	2019	EN1	270.57	11.27122474	1.3	8.41E-15	14.07515946	Y
T-000015602-000V	2020	EN2	45.59	3.226561637	-1.04	0.000428962	3.367580765	Y
T-000006591-000N	55740	ENAH	29.95	4.259024732	-1.455	0.000914627	3.038756058	Y
T-000011488-000N	10117	ENAM	30.75	5.822996794	-1.615	0.00021908	3.659396285	Y
T-000019496-000V	2025	ENO1P	233.04	24.63793714	0.97	4.23E-05	4.373339291	Y
T-000002277-000Y	2026	ENO2	48.67	4.097954774	-0.8	0.000422262	3.374418067	Y
T-000003559-000E	55556	ENOSF1	45.47	3.872702545	-0.9	0.000831319	3.080232199	Y
T-000013591-000U	2028	ENPEP	11.26	2.813858561	-2.28	0.000333045	3.477497114	Y
T-000039919-000J	2028	ENPEP	41.79	6.40830971	-1.2	0.005775696	2.238395652	Y
T-000013518-000R	22875	ENPP4	211.365	15.53649413	0.93	3.10E-12	11.50924423	Y
T-000039450-000B	22875	ENPP4	227.715	26.00965846	0.935	0.001225004	2.911862341	Y
T-000019655-000L	339221	ENPP7	43.58	13.0736172	-0.95	0.000178397	3.748613331	Y
T-000009021-000B	2029	ENSA	334.905	58.81315896	1.485	0.000917855	3.037226118	Y
T-000002745-000C	9583	ENTPD4	14.24	3.468957576	-2.38	0.000227336	3.643332365	Y
T-000009212-000M	56943	ENY2	405.775	27.80389346	1.84	3.63E-05	4.44044246	Y
T-000016326-000E	8320	EOMES	26.25	3.502760816	-1.725	0.000126281	3.898660677	Y
T-000003393-000C	57634	EP400	211.69	31.91342873	0.93	0.000530258	3.27551272	Y
T-000004928-000C	2034	EPAS1	35.07	5.895611362	-1.27	0.005297799	2.275904516	Y
T-000013253-000M	23136	EPB41L3	11.23	0.651255198	-2.71	0.001798804	2.745016244	Y
T-000016058-000V	54566	EPB41L4B	35.33	3.235609165	-1.215	0.00014577	3.836333272	Y
T-000016023-000Z	2038	EPB42	26.935	0.759270483	-1.53	5.52E-09	8.25838612	Y
T-000041050-000V	2038	EPB42	31.685	1.708515437	-1.485	2.29E-05	4.640350895	Y
T-000007090-000A	80314	EPC1	253.93	20.25816296	1.3	6.27E-06	5.2025322	Y
T-000006205-000M	26122	EPC2	208.1	12.61696213	0.8	0.000556942	3.254190043	Y
T-000021474-000A	55040	EPN3	301.13	22.76769257	1.32	7.40E-05	4.130706381	Y
T-000035914-000M	55040	EPN3	794.72	61.17915079	2.375	1.09E-06	5.962771265	Y
T-000004565-000G	83481	EPPK1	28.43	2.877804429	-1.59	6.59E-05	4.180845194	Y
T-000038415-000F	79574	EPS8L3	9.29	1.03632363	-3.155	7.83E-06	5.106459151	Y
T-000016196-000G	79574	EPS8L3	31.335	4.388442613	-1.605	6.77E-10	9.169170897	Y
T-000005526-000R	363646	Eral1	220.11	15.50271537	0.98	5.28E-09	8.277533042	Y
T-000040805-000K	26284	ERAL1	366.41	23.49009437	1.4	0.002905051	2.53684629	Y
T-000015704-000X	3266	ERAS	420.44	55.59859111	1.69	0.001276088	2.89411939	Y
T-000006114-000L	23085	ERC1	31.27	7.780694056	-1.63	0.004769657	2.321512854	Y
T-000020094-000B	54821	ERCC6L	306.72	10.73314493	1.305	6.07E-12	11.21690723	Y
T-000016190-000E	2078	ERG	338.225	70.29041252	1.425	0.001556676	2.807801783	Y
T-000006767-000H	57222	ERGIC1	46.78	5.326927664	-1	0.000276985	3.557543184	Y
T-000000652-000V	10595	ERN2	15.215	2.818805894	-2.3	1.60E-05	4.795009472	Y
T-000022400-000N	10595	ERN2	34.66	4.581761982	-1.175	7.00E-07	6.155063019	Y
T-000006685-000R	54206	ERRFI1	14.585	3.726860833	-2.455	0.000149391	3.825674215	Y
T-000004673-000S	114799	ESCO1	671.565	36.73893065	2.31	8.59E-06	5.066094775	Y
T-000006413-000G	51575	ESF1	288.19	43.47767665	1.48	0.001368833	2.863649528	Y
T-000012695-000U	11082	ESM1	256	23.35831544	1.05	0.002697106	2.569101985	Y
T-000019568-000V	83715	ESPN	41.65	3.027314542	-0.99	0.00705458	2.151528809	Y
T-000000199-000B	2101	ESRRA	296.06	11.80051411	1.38	0.000431568	3.364950742	Y
T-000023441-000L	293701	Esrra	422.97	71.9202393	2.01	1.13E-07	6.946179567	Y
T-000040555-000T	293701	Esrra	651.39	56.94912349	1.96	2.09E-08	7.680691389	Y
T-000006690-000P	54465	ETAA1	232.685	32.53355332	0.97	0.003226197	2.491309184	Y
T-000002703-000R	2107	ETF1	25.33	2.783912115	-1.695	0.000231033	3.636325931	Y
T-000009779-000B	2107	ETF1	25.79	1.860806277	-1.57	2.28E-05	4.642013894	Y
T-000018236-000B	2118	ETV4	32.83	6.259991347	-1.13	0.001678271	2.775137931	Y
T-000009074-000P	2120	ETV6	421.44	50.01187159	1.685	0.000233834	3.63109315	Y
T-000014461-000B	14013	Evi1	355.97	45.94380132	1.61	1.79E-06	5.747538977	Y
T-000011932-000Y	7813	EVI5	365.15	13.80110624	1.69	0.000259746	3.585451712	Y
T-000003508-000J	51466	EVL	38.775	2.827488579	-1.095	1.49E-05	4.826583208	Y
T-000018238-000U	2125	EVPL	48.585	10.78463877	-0.735	0.008711945	2.05988488	Y
T-000018239-000C	2128	EVX1	212.25	36.38633214	0.945	0.004268195	2.369755764	Y
T-000004268-000D	112479	EXOD1	386.06	92.51743565	1.66	0.006859659	2.163697442	Y
T-000000059-000X	54512	EXOSC4	291.93	19.91305183	1.41	0.000151706	3.818997804	Y
T-000036895-000V	14050	Eya3	201.65	31.08888903	0.78	2.52E-06	5.599428001	Y
T-000002281-000N	2140	EYA3	227.66	12.57567096	1.09	0.002219652	2.653715013	Y
T-000013640-000H	2165	F13B	215.39	18.94516539	0.955	0.00118613	2.925867801	Y
T-000039921-000G	2147	F2	405.31	26.92982733	1.45	0.001227062	2.911133554	Y
T-000012738-000A	2147	F2	672.59	131.1793261	2.25	0.002791169	2.554213935	Y
T-000039701-000C	2158	F9	15.405	2.189528107	-2	1.32E-05	4.878951085	Y
T-000016089-000F	2158	F9	29.515	5.344710781	-1.435	0.000891355	3.049949463	Y
T-000015636-000G	79152	FA2H	244.71	10.45883359	0.98	0.003651892	2.437482058	Y
T-000015650-000P	2168	FABP1	48.63	3.726021113	-0.96	0.001024506	2.989485692	Y
T-000005254-000W	8772	FADD	31.82	5.026803988	-1.29	0.001092219	2.961690199	Y
T-000019247-000X	283985	FADS6	213.21	26.41851292	0.995	0.001461974	2.835060263	Y
T-000020799-000N	283991	FAM100B	41.92	9.753629666	-1.035	0.001825707	2.738568895	Y
T-000007395-000Y	90736	FAM104B	15.35	3.995476609	-2.27	0.000647283	3.188905808	Y
T-000007393-000F	90268	FAM105B	376.25	19.82506053	1.815	4.80E-05	4.318524142	Y
T-000014661-000W	80039	FAM106A	15.345	2.022481974	-2.05	7.84E-05	4.105881106	Y
T-000013902-000K	11170	FAM107A	289.37	39.01691471	1.21	0.00215497	2.666558839	Y
T-000024768-000F	144106	FAM10A5	40.245	5.020102091	-0.97	0.000142543	3.846054251	Y
T-000019462-000H	83541	FAM110A	38.1	4.934288196	-1.18	0.003878784	2.411304373	Y
T-000006862-000Z	63901	FAM111A	37.495	3.817436967	-1.265	0.00044029	3.356260836	Y
T-000011563-000V	121355	FAM112B	370.38	17.24495192	1.525	1.53E-07	6.814164607	Y
T-000015458-000P	91523	FAM113B	328.445	24.19715737	1.58	0.000272106	3.565261395	Y
T-000007400-000H	92689	FAM114A1	299.45	37.958339	1.555	8.07E-05	4.093014018	Y
T-000007548-000G	201627	FAM116A	31.035	5.994249327	-1.44	0.000927699	3.032592914	Y
T-000014821-000W	81558	FAM117A	335.735	14.1722193	1.47	4.41E-06	5.356012348	Y
T-000007482-000P	151194	FAM119A	28.8	5.151222347	-1.435	0.001044733	2.980994499	Y
T-000007425-000L	159091	FAM122C	26.595	3.430753076	-1.575	0.000510947	3.291623811	Y
T-000007402-000A	93343	FAM125A	579.015	63.22308828	2.44	1.26E-05	4.899163851	Y
T-000008917-000E	285172	FAM126B	220.88	19.10027116	0.97	0.00068202	3.166203208	Y
T-000006195-000J	26071	FAM127B	277.76	28.12626945	1.15	0.004083319	2.388986667	Y
T-000013321-000C	116496	FAM129A	19.03	1.263342128	-2.23	0.003593761	2.444450791	Y
T-000021364-000Y	64855	FAM129B	49.585	10.53665467	-0.81	0.002920915	2.534481139	Y
T-000007115-000P	81566	FAM130A1	31.46	5.240015108	-1.21	0.002528495	2.59713791	Y
T-000006689-000A	54463	FAM134B	28.755	2.305867516	-1.55	0.000145647	3.836699038	Y
T-000014928-000S	57579	FAM135A	44.345	6.121974082	-0.82	0.001431213	2.844295861	Y
T-000009036-000M	57579	FAM135A	47.15	5.86846374	-0.78	0.000641935	3.192509209	Y
T-000016063-000U	51059	FAM135B	28.55	1.479445279	-1.465	2.47E-08	7.607941456	Y
T-000019916-000E	285512	FAM13A1OS	37.515	7.280993522	-1.39	0.000405911	3.391569115	Y
T-000020809-000S	220965	FAM13C1	42.725	7.963647316	-1.09	2.96E-07	6.528571993	Y
T-000012210-000X	122509	FAM14B	212.95	22.90311551	0.83	0.003890237	2.410023992	Y
T-000007485-000R	201158	FAM18B2	41.41	7.684067391	-0.985	0.002263415	2.645235837	Y
T-000014421-000G	284467	FAM19A3	447.58	55.49909279	1.74	0.004771723	2.321324803	Y
T-000021095-000E	54757	FAM20A	405.67	65.68270923	1.825	0.000293908	3.531788494	Y
T-000019482-000T	387680	FAM21A	245.2	15.55750944	1.05	0.00265093	2.576601744	Y
T-000009199-000C	253725	FAM21C	435.85	29.06444465	1.79	9.40E-10	9.026945402	Y
T-000014359-000U	196792	FAM24B	628.27	64.44433645	2.14	0.000411684	3.385435894	Y
T-000011877-000B	221301	FAM26D	30.5	3.091154046	-1.26	0.001721708	2.764040446	Y
T-000025106-000V	286301	FAM27E3	309.5	80.10680391	1.535	0.002906805	2.536584059	Y
T-000022831-000N	54537	FAM35A	205.71	25.15272219	0.64	0.00985714	2.006249086	Y
T-000003749-000G	54537	FAM35A	278.85	35.20020111	1.255	0.000193424	3.7134886	Y
T-000019011-000Y	116228	FAM36A	44.59	2.13807351	-0.885	2.05E-08	7.687764708	Y
T-000024330-000V	374666	FAM39DP	27.95	1.816853966	-1.55	7.66E-05	4.115670857	Y
T-000009225-000F	57464	FAM40B	45.55	6.879439779	-0.915	0.000457341	3.339759528	Y
T-000021459-000J	163933	FAM43B	232.585	38.63765122	1.02	0.001799847	2.744764519	Y
T-000010959-000Z	284257	FAM44C	426.47	42.16991898	1.955	2.61E-05	4.583012258	Y
T-000021683-000D	158724	FAM47A	610.215	9.918015174	2.185	3.25E-06	5.487718828	Y
T-000014334-000R	170062	FAM47B	35.47	2.430932606	-1.32	0.002584479	2.587626926	Y
T-000003538-000L	51571	FAM49B	261.145	32.86912064	1.35	0.00127993	2.8928139	Y
T-000011221-000D	26240	FAM50B	414.34	34.07601209	1.96	4.38E-05	4.358411935	Y
T-000004801-000X	9679	FAM53B	35.645	5.721345995	-1.36	0.00089587	3.047755006	Y
T-000009122-000V	113115	FAM54A	39.13	8.708208293	-1.025	0.004279748	2.368581764	Y
T-000006712-000C	56181	FAM54B	47.615	6.640092243	-0.965	0.000628288	3.201841047	Y
T-000011403-000F	120406	FAM55B	557.49	56.48606517	2.03	8.84E-05	4.053461282	Y
T-000010389-000T	91775	FAM55C	40.87	8.13965806	-0.88	0.009977187	2.000991894	Y
T-000004023-000W	79850	FAM57A	261.88	26.12909665	1.14	8.03E-05	4.095316972	Y
T-000024542-000Z	92002	FAM58A	39.825	7.648307002	-1.195	1.58E-06	5.801049497	Y
T-000018178-000D	150946	FAM59B	34.775	6.645803187	-1.1	0.001362456	2.865677587	Y
T-000009855-000S	57795	FAM5B	331.675	22.1401334	1.615	4.58E-11	10.33898277	Y
T-000019109-000K	339479	FAM5C	20	2.095487215	-1.83	1.70E-05	4.770414862	Y
T-000001930-000S	57488	FAM62B	24.13	2.277286397	-1.53	0.00083845	3.076523006	Y
T-000006996-000W	79567	FAM65A	29.59	5.361927514	-1.39	0.001182797	2.927089717	Y
T-000020589-000B	138311	FAM69B	439.02	11.70043731	1.93	0.002403441	2.619166465	Y
T-000016447-000H	55026	FAM70A	456.975	46.84737728	1.79	0.000214658	3.668252366	Y
T-000007445-000W	143684	FAM76B	38.085	8.912849806	-1.125	0.007676223	2.114852389	Y
T-000014302-000W	286336	FAM78A	39.37	8.764738064	-1.35	0.005455463	2.263168375	Y
T-000004810-000F	57494	FAM80B	24.25	2.096049856	-1.79	6.18E-05	4.208885213	Y
T-000013199-000Z	128876	FAM83C	303.45	41.13472013	1.21	0.005639412	2.248766171	Y
T-000019187-000G	54854	FAM83E	215.49	24.79006925	1.025	0.001159453	2.935746782	Y
T-000019781-000N	151354	FAM84A	26.97	4.575188156	-1.43	3.08E-06	5.511192444	Y
T-000019206-000U	157638	FAM84B	277.855	21.58759598	1.355	6.94E-06	5.158854338	Y
T-000024841-000V	85002	FAM86B1	12.95	3.764681261	-2.375	0.000582187	3.234937446	Y
T-000021063-000K	23625	FAM89B	222.88	32.16546595	1.005	0.000434771	3.36173969	Y
T-000012316-000J	137392	FAM92A1	296.635	43.82635461	1.46	0.000205536	3.687111776	Y
T-000006286-000K	51647	FAM96B	20.37	4.279676779	-2.08	0.001420521	2.847552413	Y
T-000019184-000F	147965	FAM98C	348.29	79.67420557	1.675	0.00082601	3.083014938	Y
T-000024205-000B	387742	FAM99A	31.6	7.099382015	-1.385	0.000782737	3.106384224	Y
T-000014653-000W	171482	FAM9A	212.775	24.91533999	0.97	0.000176212	3.753965093	Y
T-000018695-000L	171483	FAM9B	18.265	3.535848554	-1.93	2.29E-05	4.639229481	Y
T-000000112-000B	2176	FANCC	39.67	6.964914453	-1.08	0.008021943	2.095720451	Y
T-000000290-000H	2189	FANCG	16.5	5.636757342	-1.99	0.006052627	2.218056124	Y
T-000001940-000J	55215	FANCI	363.19	27.94576235	1.74	0.000380138	3.420058224	Y
T-000021722-000A	57697	FANCM	39.43	11.8439436	-1.185	0.004137366	2.383276069	Y
T-000012145-000H	92565	FANK1	351.42	39.21413215	1.3	1.16E-06	5.937240797	Y
T-000013922-000V	356	FASLG	203.94	18.84844682	0.63	2.29E-05	4.63937077	Y
T-000018264-000L	2197	FAU	24.295	13.13818202	-1.555	0.000254354	3.594561294	Y
T-000018065-000A	85302	FBF1	31.35	2.627305337	-1.255	1.59E-05	4.799940131	Y
T-000021054-000B	54751	FBLIM1	470.74	72.04507403	1.81	0.000106279	3.973552106	Y
T-000018265-000V	2199	FBLN2	29.305	5.966199237	-1.18	0.001657791	2.780470348	Y
T-000005652-000T	10516	FBLN5	36.67	3.837859647	-1.12	0.000123433	3.908569178	Y
T-000000217-000E	54850	FBXL12	334	23.51375413	1.55	0.000311732	3.506218516	Y
T-000014499-000Y	54850	FBXL12	1621.29	224.4821069	3.33	1.58E-10	9.80043755	Y
T-000036184-000A	50789	Fbxl3	214	16.81972397	0.91	9.19E-13	12.03653712	Y
T-000000701-000J	26224	FBXL3	252.75	17.16537673	1.33	5.80E-05	4.236791187	Y
T-000035255-000X	286151	FBXO43	366.885	43.18844792	1.62	0.000433504	3.363006403	Y
T-000000632-000K	93611	FBXO44	32.23	5.981418449	-1.385	0.000194045	3.71209793	Y
T-000023202-000F	93611	FBXO44	49.865	7.328202737	-0.84	2.66E-06	5.575420463	Y
T-000036025-000V	494188	FBXO47	358.995	59.02105578	1.45	0.000194508	3.711061851	Y
T-000035462-000H	26268	FBXO9	694.3	64.05185211	2.265	8.99E-07	6.046455877	Y
T-000000832-000E	26268	FBXO9	741.555	102.1121646	2.775	9.70E-05	4.013107429	Y
T-000014580-000M	83953	FCAMR	258.24	6.40264789	1.1	0.000457565	3.339546798	Y
T-000040163-000D	2207	FCER1G	11.85	2.055018248	-2.63	0.000499188	3.301735549	Y
T-000016611-000Y	2207	FCER1G	18.91	1.40502669	-2.22	3.12E-05	4.505967794	Y
T-000018698-000M	9103	FCGR2C	203.28	23.70879777	0.875	0.000504058	3.297519804	Y
T-000021617-000S	2217	FCGRT	321.66	62.40959336	1.425	2.54E-06	5.595386202	Y
T-000020131-000F	23149	FCHO1	36.88	5.716930266	-1.395	0.000206456	3.685172604	Y
T-000004762-000A	115548	FCHO2	425.73	120.3935429	1.735	0.009111409	2.04041445	Y
T-000012844-000T	83417	FCRL4	206.41	48.9390389	0.79	0.000471984	3.326072816	Y
T-000025054-000E	222894	FERD3L	13.18	2.006213265	-2.35	9.18E-05	4.037026329	Y
T-000020943-000U	54738	FEV	41.31	6.135304258	-1.01	0.000667919	3.175276453	Y
T-000005437-000G	94269	Fez2	355.05	60.42501108	1.735	1.01E-08	7.995920884	Y
T-000011174-000G	55079	FEZF2	22.35	1.393544641	-1.89	0.000323384	3.490281789	Y
T-000014147-000P	221472	FGD2	301.58	36.35205817	1.21	0.005274301	2.277835116	Y
T-000000985-000C	221472	FGD2	381.65	72.70633644	1.845	0.000761565	3.118293251	Y
T-000020904-000H	26291	FGF21	420.025	140.2353527	1.625	2.09E-06	5.680875223	Y
T-000013998-000U	2251	FGF6	238.66	7.21175337	0.9	3.48E-06	5.45867721	Y
T-000037113-000P	14177	Fgf6	284.345	47.83695187	1.045	4.69E-07	6.328471483	Y
T-000020508-000D	2253	FGF8	21.52	2.980341144	-1.68	0.000949105	3.022685778	Y
T-000037115-000G	2253	FGF8	28.95	11.33119882	-1.545	0.00160902	2.793438656	Y
T-000015408-000C	2254	FGF9	16.695	2.370490456	-2.23	3.54E-05	4.450446909	Y
T-000037116-000R	2254	FGF9	32.67	3.362221488	-1.43	0.000723895	3.140324554	Y
T-000013441-000X	9982	FGFBP1	31.145	6.664059699	-1.36	0.001604649	2.794619978	Y
T-000012417-000C	83888	FGFBP2	21.87	4.348520821	-1.66	0.002534595	2.596091487	Y
T-000006206-000W	26127	FGFR1OP2	27.38	2.018522562	-1.81	0.000268365	3.571273579	Y
T-000001996-000Y	24368	Fh1	220.04	7.130409993	1.11	7.19E-07	6.143554252	Y
T-000004930-000A	2273	FHL1	229.93	32.86937937	1.17	0.007875789	2.103705903	Y
T-000004931-000J	2274	FHL2	20.2	3.630376473	-1.93	0.002570104	2.590049264	Y
T-000012625-000X	2275	FHL3	26.59	2.268673621	-1.44	3.51E-10	9.454303204	Y
T-000019070-000U	225288	Fhod3	38.75	3.853747712	-1.045	1.72E-07	6.765432711	Y
T-000005291-000P	9158	FIBP	16.755	2.126193782	-1.935	7.68E-05	4.114655166	Y
T-000007270-000K	84922	FIZ1	660.985	55.9515189	2.44	8.10E-05	4.091517096	Y
T-000003886-000K	60681	FKBP10	211.485	23.04568362	0.955	0.001195284	2.922528776	Y
T-000039017-000D	60681	FKBP10	383.06	23.9466372	1.44	0.004170778	2.379782892	Y
T-000007089-000L	80308	FLAD1	358.92	91.49953128	1.745	0.0022752	2.642980501	Y
T-000015626-000P	201163	FLCN	291.62	32.34383455	1.21	0.001783824	2.748648083	Y
T-000015414-000K	14247	Fli1	42.955	9.058547266	-0.98	4.51E-06	5.345533325	Y
T-000004980-000M	2314	FLII	311.84	51.53986451	1.46	0.003331914	2.477306267	Y
T-000002181-000D	2316	FLNA	25.95	5.645461304	-1.52	0.004719048	2.32614563	Y
T-000020451-000V	2318	FLNC	36.545	0.786823784	-1.155	1.46E-05	4.836794663	Y
T-000002877-000G	10211	FLOT1	265.04	63.30750851	1.27	0.008587712	2.066122515	Y
T-000040321-000L	23769	FLRT1	226.12	15.70507667	0.82	0.000702893	3.153111085	Y
T-000016223-000U	23769	FLRT1	298.62	44.35749871	1.295	0.000363559	3.439424826	Y
T-000016295-000H	91010	FMNL3	15.21	8.215227731	-2.51	0.003038123	2.517394631	Y
T-000015693-000K	2327	FMO2	30.67	1.307784386	-1.48	7.56E-08	7.121232371	Y
T-000015694-000U	2330	FMO5	229.63	31.57927802	0.91	0.00712872	2.146988432	Y
T-000039612-000U	2330	FMO5	333.325	22.75151717	1.2	0.000277343	3.556983144	Y
T-000006143-000E	23360	FNBP4	306.76	39.47437185	1.29	0.005540756	2.256430957	Y
T-000019552-000A	84624	FNDC1	510.6	90.28831061	1.9	0.003194023	2.49566195	Y
T-000003331-000F	22862	FNDC3A	207.58	17.39094784	0.92	0.00030275	3.518915521	Y
T-000003930-000F	64778	FNDC3B	22.165	4.001852696	-1.735	0.000424198	3.372431635	Y
T-000014046-000W	163479	FNDC7	28.93	1.476391999	-1.66	0.002351795	2.628600588	Y
T-000020469-000G	2352	FOLR3	24.08	4.78050107	-1.72	1.11E-07	6.953054937	Y
T-000001594-000S	2353	FOS	16.08	0.722703259	-2.18	0.000398911	3.399124256	Y
T-000009642-000D	2353	FOS	29.985	4.738132544	-1.39	9.33E-05	4.030260238	Y
T-000015803-000Y	2354	FOSB	38.63	4.231575751	-1.16	0.003030901	2.518428306	Y
T-000009172-000G	8061	FOSL1	307.075	21.54057721	1.325	6.85E-05	4.164399249	Y
T-000019803-000B	27023	FOXB1	44.24	5.328952367	-0.78	0.005634236	2.249164997	Y
T-000019169-000P	2303	FOXC2	573.47	158.0409754	2.265	0.000453011	3.343891387	Y
T-000021356-000Y	2298	FOXD4	285.915	16.85423092	1.39	0.00022903	3.640108283	Y
T-000019806-000C	200350	FOXD4L1	13.21	1.894949428	-2.08	0.000103562	3.98480018	Y
T-000021141-000T	349334	FOXD4L4	26.57	9.580154835	-1.575	0.002076257	2.682718985	Y
T-000011377-000C	2299	FOXI1	244.205	9.057315644	1.01	1.23E-05	4.911256884	Y
T-000019168-000F	2300	FOXL1	223.235	27.72723451	1.1	0.000291788	3.534931835	Y
T-000021410-000L	121643	FOXN4	358.55	16.38612497	1.545	1.20E-05	4.920225766	Y
T-000015368-000X	93986	FOXP2	254.205	37.21443844	1.245	5.78E-07	6.238112864	Y
T-000019005-000R	50943	FOXP3	407.33	38.57578807	1.81	0.000207424	3.683141911	Y
T-000010557-000T	23401	FRAT2	30.355	1.88312462	-1.285	0.000118266	3.927138934	Y
T-000019166-000N	79981	FRMD1	263.18	20.82210364	1.34	0.000106661	3.971995932	Y
T-000024081-000L	23150	FRMD4B	245.115	46.43252981	1.12	0.000670612	3.173528561	Y
T-000020704-000N	83786	FRMD8	411.89	13.69714204	1.85	0.002896076	2.538190019	Y
T-000012085-000T	22844	FRMPD1	33.38	1.71465254	-1.49	0.001523094	2.817273286	Y
T-000019034-000J	25794	FSCN2	41.715	5.822110156	-1.015	0.001707012	2.767763454	Y
T-000013537-000S	161835	FSIP1	41.8	4.464484853	-0.93	4.42E-05	4.354211854	Y
T-000015024-000N	285135	FSIP2	22.41	1.911979777	-1.625	3.25E-05	4.488764488	Y
T-000012995-000Y	56884	FSTL5	235.625	27.7421947	1.14	0.000391527	3.407238277	Y
T-000003200-000K	29960	FTSJ2	48.115	9.627333916	-0.775	0.003237319	2.489814539	Y
T-000003574-000W	117246	FTSJ3	29.775	4.341666347	-1.405	0.000615659	3.210659557	Y
T-000005265-000X	8880	FUBP1	33.615	4.476821789	-1.215	0.000770162	3.113417879	Y
T-000018773-000U	197258	FUK	311.525	86.09482824	1.39	1.43E-05	4.844364758	Y
T-000019080-000L	65991	FUNDC2	33.115	5.479032761	-1.25	0.000945121	3.02451251	Y
T-000019611-000G	10772	FUSIP1	241.82	25.12451857	1.12	0.000481257	3.317623048	Y
T-000007342-000K	10772	FUSIP1	262.455	29.93584293	1.375	8.12E-05	4.090420414	Y
T-000004191-000K	84750	FUT10	880.48	73.75679585	2.85	0.000260374	3.584401736	Y
T-000020193-000C	2526	FUT4	45.62	7.528560619	-0.88	0.001146726	2.940540375	Y
T-000020195-000V	2527	FUT5	287.565	34.4528649	1.425	0.000628037	3.202014701	Y
T-000018632-000F	80199	FUZ	31.095	5.448934911	-1.595	0.000158523	3.799908381	Y
T-000005435-000P	8087	FXR1	17.285	4.787821356	-1.945	0.000338656	3.470241848	Y
T-000005399-000U	9513	FXR2	229.385	27.11808791	1.125	0.000372346	3.429052743	Y
T-000018954-000M	486	FXYD2	12.12	1.839112752	-2.425	1.30E-09	8.886811842	Y
T-000010521-000N	79443	FYCO1	20.76	3.404115157	-1.72	0.000123106	3.909722187	Y
T-000001403-000S	2535	FZD2	11.445	2.933489106	-2.555	0.000144209	3.841006389	Y
T-000023146-000A	2535	FZD2	21.83	4.54828068	-1.88	2.92E-07	6.535336996	Y
T-000016739-000M	8324	FZD7	46.61	14.77299499	-1.09	0.000137163	3.862764133	Y
T-000019848-000P	8325	FZD8	45.365	3.440924917	-0.84	4.92E-06	5.307723704	Y
T-000040750-000U	314642	Fzr1_predicted	283.86	56.38294442	1.21	5.22E-06	5.2822817	Y
T-000005540-000Y	10146	G3BP1	220.74	39.74280092	1.03	0.00097707	3.010074118	Y
T-000009868-000K	57818	G6PC2	32.54	4.298661613	-1.32	0.000345069	3.462094098	Y
T-000036868-000U	57818	G6PC2	42.63	9.122156178	-1.12	0.00776116	2.110073342	Y
T-000014879-000C	93739	Gabarapl2	10.655	3.097030836	-2.33	7.58E-08	7.120462841	Y
T-000015724-000G	2550	GABBR1	15.7	1.96505301	-2.24	0.001019625	2.991559407	Y
T-000040153-000L	2550	GABBR1	16.16	1.27868422	-2.36	0.000548017	3.261205987	Y
T-000009216-000X	2551	GABPA	48.335	6.167038052	-0.8	0.003417866	2.466244958	Y
T-000015699-000M	2556	GABRA3	37.2	5.662423509	-1.27	5.51E-06	5.258574174	Y
T-000040500-000M	2556	GABRA3	39.73	8.924805787	-1.2	0.001294016	2.88806037	Y
T-000015701-000W	2557	GABRA4	244.16	42.44188596	0.95	0.000123304	3.909021487	Y
T-000015498-000J	2569	GABRR1	421.47	49.80891779	1.915	3.10E-05	4.508172288	Y
T-000040510-000E	2569	GABRR1	472.31	64.32389622	1.87	0.000140608	3.851990589	Y
T-000015500-000T	2570	GABRR2	376.33	24.30431586	1.685	9.54E-08	7.020336377	Y
T-000006213-000M	4616	GADD45B	208.82	15.16549043	0.74	0.002680279	2.571819973	Y
T-000015726-000Z	2574	GAGE2	237	14.47287923	0.95	0.005715175	2.242970485	Y
T-000020494-000R	2576	GAGE4	365.39	57.59798289	1.71	0.000123535	3.908209784	Y
T-000003897-000L	63917	GALNT11	37.63	5.055541514	-1.165	0.000294754	3.530540217	Y
T-000011437-000T	79695	GALNT12	23.36	3.851207603	-1.9	6.64E-05	4.178055583	Y
T-000010638-000B	79623	GALNT14	9.395	2.272186905	-2.625	0.000524406	3.280331969	Y
T-000019913-000D	57452	GALNTL1	45.135	5.769682256	-1.075	0.000432117	3.364398574	Y
T-000012725-000G	117248	GALNTL2	39.12	10.08591262	-1.34	0.008751411	2.057921904	Y
T-000020072-000Z	374378	GALNTL4	30.09	4.037404282	-1.63	5.60E-05	4.252159084	Y
T-000012453-000M	168391	GALNTL5	37.09	5.521415881	-1.03	0.005301653	2.275588722	Y
T-000041161-000F	14430	Galt	301.12	34.0952305	1.255	1.69E-10	9.77259831	Y
T-000002000-000W	2592	GALT	443.46	64.48565499	1.91	0.002406035	2.61869809	Y
T-000015503-000U	2596	GAP43	316.935	143.7458689	1.515	0.005446133	2.263911787	Y
T-000016585-000V	84253	GARNL3	37.13	2.342071732	-1.38	0.000488914	3.310767901	Y
T-000019415-000X	23108	GARNL4	43.11	5.290154377	-1.11	0.003158235	2.500555533	Y
T-000002288-000Z	2619	GAS1	30.86	2.831536685	-1.35	0.006517702	2.185905491	Y
T-000014487-000N	2620	GAS2	403.7	20.2967986	1.71	0.000140729	3.851617861	Y
T-000019476-000K	246176	GAS2L2	36.63	5.939267632	-1.23	0.004352515	2.361259696	Y
T-000020518-000W	2621	GAS6	36.95	5.257718136	-1.1	0.003064428	2.513650593	Y
T-000010755-000V	8522	GAS7	23.98	1.622156853	-1.595	6.76E-09	8.169870034	Y
T-000004873-000L	2520	GAST	302.64	44.38189984	1.37	0.002279808	2.64210181	Y
T-000007248-000C	25159	Gata2	343.225	35.41010298	1.72	4.73E-09	8.325338	Y
T-000015528-000X	2625	GATA3	49.13	8.28926766	-0.83	0.007634204	2.11723622	Y
T-000020249-000C	2626	GATA4	293.845	25.49375675	1.415	0.000226713	3.64452351	Y
T-000006813-000W	57798	GATAD1	200.745	9.165687372	0.8	0.000113579	3.944700347	Y
T-000006777-000A	57459	GATAD2B	367.84	23.69872904	1.535	4.52E-05	4.34461414	Y
T-000038873-000G	2632	GBE1	23.63	2.554269302	-2	0.000144093	3.841358008	Y
T-000002002-000N	2632	GBE1	35.72	2.183078866	-1.13	0.00293741	2.532035476	Y
T-000018922-000T	26301	GBGT1	344.835	33.37639922	1.575	0.000522743	3.281711733	Y
T-000013600-000N	2635	GBP3	319.115	39.29080554	1.485	0.00010265	3.988642364	Y
T-000012960-000C	2638	GC	33.08	8.139682631	-1.59	0.006079005	2.216167484	Y
T-000010545-000H	79571	GCC1	381.815	153.369007	1.82	0.002949422	2.530263019	Y
T-000021034-000S	2642	GCGR	15.78	1.965949728	-2.06	4.03E-05	4.394586119	Y
T-000038645-000C	2642	GCGR	39.095	2.562277633	-1.245	0.000430914	3.365609375	Y
T-000005462-000R	2644	GCHFR	35.455	0.983497161	-1.08	0.000141991	3.847738101	Y
T-000018767-000L	10985	GCN1L1	212.41	44.61815662	0.93	0.004123064	2.384779945	Y
T-000003850-000F	2648	GCN5L2	221.93	28.36911642	0.96	0.000281414	3.550654141	Y
T-000022121-000C	2648	GCN5L2	412.46	40.85343917	1.56	0.000506029	3.295824525	Y
T-000006457-000L	54834	GDAP2	46.985	9.432342851	-0.93	0.001356948	2.867436692	Y
T-000018717-000Z	2662	GDF10	41.195	6.168993319	-0.875	2.14E-08	7.669460818	Y
T-000021508-000Y	9518	GDF15	26.66	2.976810374	-1.425	0.000103066	3.98688586	Y
T-000012889-000F	2658	GDF2	438.48	35.43043533	1.65	5.14E-08	7.289118141	Y
T-000012287-000E	284161	GDPD1	327.035	52.6998308	1.575	0.000493342	3.306852081	Y
T-000015638-000Z	79153	GDPD3	426.34	52.85626011	1.68	0.001251141	2.902693577	Y
T-000020254-000B	2670	GFAP	665.455	77.59943256	2.44	0.000131769	3.880185407	Y
T-000014517-000B	2672	GFI1	35.99	6.300970825	-1.22	0.006829207	2.165629753	Y
T-000007227-000J	84340	GFM2	208.24	32.76233445	1.02	0.002489529	2.60388281	Y
T-000014519-000U	2674	GFRA1	33.5	3.642215443	-1.38	0.004901259	2.309692374	Y
T-000015782-000U	2675	GFRA2	46.9	5.097327404	-0.93	1.21E-05	4.918633696	Y
T-000018458-000Y	64096	GFRA4	226.43	19.97499166	0.925	0.000402787	3.394924441	Y
T-000005928-000X	26088	GGA1	230.59	31.46418016	1.14	0.00018547	3.731727132	Y
T-000024361-000F	2681	GGTA1	221.31	20.46573946	0.965	8.78E-05	4.056491581	Y
T-000020519-000E	2686	GGTL3	37.42	7.360440916	-1.32	3.56E-07	6.449101073	Y
T-000019940-000E	91227	GGTL4	200.34	19.86167394	0.72	0.000666603	3.176132447	Y
T-000006022-000B	27069	GHITM	29.15	1.617786554	-1.26	0.005377527	2.269417402	Y
T-000010741-000T	170575	GIMAP1	327.17	7.318047895	1.665	6.64E-06	5.178110752	Y
T-000038358-000S	55303	GIMAP4	324.16	61.13097087	1.24	0.009843673	2.006842822	Y
T-000014396-000M	55303	GIMAP4	937.14	101.3317435	2.82	0.001325258	2.877699449	Y
T-000014576-000X	55340	GIMAP5	35.06	5.455404049	-1.26	0.007240854	2.140210192	Y
T-000004757-000B	9837	GINS1	403.45	37.99606679	1.675	0.000193666	3.712945673	Y
T-000006301-000M	51659	GINS2	24.98	7.24246505	-1.78	0.005705105	2.243736344	Y
T-000012039-000R	64785	GINS3	30.59	3.863767591	-1.69	0.006894601	2.161490836	Y
T-000005945-000F	28964	GIT1	17	3.142339893	-2.04	0.003917814	2.406956187	Y
T-000020856-000C	57165	GJA12	18.18	4.912385222	-2.02	1.85E-07	6.732260154	Y
T-000012662-000R	2707	GJB3	345.23	47.19571675	1.25	1.59E-05	4.799499241	Y
T-000004405-000T	256356	GK5	286.325	36.87744433	1.31	4.55E-05	4.342080854	Y
T-000009066-000P	80318	GKAP1	350.745	56.18457402	1.555	0.000129158	3.888878548	Y
T-000010480-000Z	79411	GLB1L	20.825	7.661044315	-1.815	8.09E-06	5.091999988	Y
T-000021114-000S	113263	GLCCI1	38.32	6.495580549	-1.235	0.001718198	2.764926742	Y
T-000010671-000K	342035	GLDN	21.025	1.751478967	-1.77	1.54E-10	9.81277612	Y
T-000000242-000N	2735	GLI1	16.48	3.018846358	-2.07	0.006187264	2.208501335	Y
T-000009238-000Z	2738	GLI4	48.67	12.32675241	-0.905	0.00841678	2.074854017	Y
T-000016759-000X	11010	GLIPR1	1044.52	247.987158	2.81	0.004268414	2.369733448	Y
T-000015372-000M	256710	GLIPR1L1	47.415	2.064612554	-0.915	6.73E-05	4.171667031	Y
T-000020186-000L	148979	GLIS1	9.92	0.80785209	-2.66	1.87E-14	13.72920409	Y
T-000023174-000K	2739	GLO1	27.27	6.247460818	-1.66	0.000372506	3.428867215	Y
T-000003031-000B	2739	GLO1	37.05	4.224653832	-1.09	0.002831361	2.548004759	Y
T-000006289-000L	51022	GLRX2	24.68	3.404871021	-1.94	1.14E-05	4.942594843	Y
T-000004003-000L	79709	GLT25D1	509.02	70.48605796	1.99	9.08E-05	4.042024921	Y
T-000015374-000E	23127	GLT25D2	46.51	4.71353017	-0.91	0.000154347	3.811500953	Y
T-000003704-000U	55830	GLT8D1	38.765	2.396900777	-1.08	0.000143135	3.844252983	Y
T-000022918-000Z	55830	GLT8D1	44.825	3.606979346	-0.975	0.002518778	2.598810172	Y
T-000004110-000M	83468	GLT8D2	332.1	48.07563347	1.58	0.008664449	2.062259056	Y
T-000006370-000A	51228	GLTP	30.43	7.795167306	-1.65	0.003993913	2.398601407	Y
T-000018899-000R	29998	GLTSCR1	38.565	3.290678755	-1.1	0.001067604	2.971589905	Y
T-000005288-000H	2764	GMFB	42.64	4.103919874	-0.88	0.000527893	3.27745378	Y
T-000016551-000H	113940	Gmfg	847.36	57.6132862	2.42	2.54E-08	7.595548301	Y
T-000020916-000T	51291	GMIP	36.96	7.319722217	-1.195	0.000574055	3.241046679	Y
T-000002559-000K	8833	GMPS	39.135	3.310956559	-1.17	6.80E-05	4.167491699	Y
T-000010740-000J	9630	GNA14	24.515	3.841756326	-1.51	0.000125766	3.900438387	Y
T-000015580-000G	14687	Gnaz	29.13	4.920791264	-1.52	2.74E-06	5.56280762	Y
T-000019889-000T	54584	GNB1L	305.63	19.46699429	1.29	4.14E-05	4.383285608	Y
T-000002797-000G	2783	GNB2	46.55	3.838797555	-1.005	0.0003798	3.420444639	Y
T-000003871-000Z	59345	GNB4	325.425	53.82534533	1.44	0.000227627	3.642776585	Y
T-000002593-000C	2791	GNG11	30.815	5.885158593	-1.545	0.000750197	3.124824752	Y
T-000025212-000M	54331	GNG2	220.355	18.31182018	1.04	0.000725663	3.139264852	Y
T-000002798-000R	2787	GNG5	15.605	2.439595253	-2.27	0.00035679	3.447587789	Y
T-000023491-000Y	2787	GNG5	42.395	4.888684213	-0.985	0.000494368	3.305949744	Y
T-000005463-000Z	2794	GNL1	30.85	9.194525092	-1.27	0.005300336	2.275696577	Y
T-000012865-000L	10578	GNLY	29.89	2.730610432	-1.6	0.003790027	2.421357743	Y
T-000022904-000X	132789	GNPDA2	215.7	21.85208533	0.77	0.001705767	2.768080261	Y
T-000015752-000S	2796	GNRH1	42.64	3.571348951	-1.05	0.003207199	2.493874135	Y
T-000037102-000N	2796	GNRH1	48.025	5.758057398	-0.935	0.000379395	3.420908335	Y
T-000004983-000N	2800	GOLGA1	43.8	6.317697365	-0.89	0.00843985	2.073665248	Y
T-000009008-000C	55592	GOLGA2L1	228.03	14.00261255	0.99	2.74E-05	4.562544261	Y
T-000005569-000L	2802	GOLGA3	276.875	39.1099365	1.22	0.000236789	3.625638964	Y
T-000024811-000T	440270	GOLGA8B	26.335	1.612438629	-1.45	2.15E-05	4.667932174	Y
T-000025188-000B	440244	GOLGA8F	256.25	21.14540376	1.25	0.000401681	3.396118403	Y
T-000006583-000N	55204	GOLPH3L	225.845	18.15452262	1.17	7.19E-05	4.143269566	Y
T-000002736-000U	9527	GOSR1	17.925	2.002681536	-2.075	0.000156297	3.806048552	Y
T-000020085-000T	2812	GP1BB	24.06	5.778703513	-1.9	8.58E-07	6.066574924	Y
T-000040453-000R	51206	GP6	252.745	41.14968651	1.07	0.000953749	3.020565916	Y
T-000014172-000Y	51206	GP6	369.99	44.22696123	1.5	0.005157799	2.287535564	Y
T-000012526-000W	63906	GPATCH3	38.31	7.708082338	-1.09	0.009478919	2.023241167	Y
T-000006932-000G	65056	GPBP1	46.49	2.040398245	-1.005	2.40E-08	7.620522483	Y
T-000037545-000Y	221914	GPC2	237.67	23.19869465	0.79	0.001039142	2.983324975	Y
T-000015262-000K	221914	GPC2	914.765	431.786388	2.885	0.001033326	2.985762678	Y
T-000037547-000R	14735	Gpc4	262.73	26.71163845	1.02	9.58E-09	8.018708051	Y
T-000015656-000S	2239	GPC4	291.01	45.46779344	1.35	5.60E-05	4.251491527	Y
T-000021456-000H	2852	GPER	200.325	28.94350013	0.84	0.001092561	2.961554238	Y
T-000038685-000X	2852	GPER	403.995	63.60201517	1.625	0.000236474	3.626216281	Y
T-000010764-000D	170589	GPHA2	20.04	2.014679462	-1.865	1.85E-05	4.731731882	Y
T-000025454-000U	122876	GPHB5	349.68	43.37765631	1.65	8.94E-05	4.048814955	Y
T-000040427-000Y	57720	GPR107	207.53	10.53653169	0.82	0.000448178	3.348549065	Y
T-000006798-000U	57720	GPR107	325.21	42.72786786	1.415	0.000574548	3.240673921	Y
T-000011360-000Z	56927	GPR108	209.075	8.898638004	1.055	2.00E-08	7.699834052	Y
T-000038653-000C	338442	GPR109A	13.645	2.97732962	-2.45	0.000138668	3.858022991	Y
T-000014800-000C	338442	GPR109A	27.265	2.068499859	-1.36	3.57E-06	5.447294355	Y
T-000038817-000M	8843	GPR109B	24.595	2.818491027	-1.835	1.40E-05	4.85439809	Y
T-000016078-000E	8843	GPR109B	47.33	6.450067183	-0.885	0.001001124	2.999511928	Y
[truncated: 26,045 more rows]
