# Supplementary material for: FAM129B is a novel regulator of Wnt/β-catenin signal transduction in melanoma cells
Source: F1000Res. 2013 Oct 10;2:134. Originally published 2013 May 31. [Version 2] doi: 10.12688/f1000research.2-134.v2 (PMC3829391; doi:10.12688/f1000research.2-134.v2)
Supplement: UPDATED: Data sets and query script used in identifying FAM129B as a putative regulator of Wnt/β-catenin signaling using a largescale siRNA screen integrated with phosphoproteomic and bioinformatic analyses; and, FAM129B protein-protein interaction data. — Results of affinity purification of Flag-GFP-FAM129B followed by mass spectrometric peptide identification. Column a, bait protein used for affinity purification. Column b, prey proteins identified by mass spectrometry. Column c, total peptides identified for a given prey peptide (spectral counts). [file f1000research-2-2455-s0001.tgz › Data_File_2.csv]

search query	interaction	geneID	gene symbol
Melanoma	literature	26154	ABCA12
Melanoma	literature	5243	ABCB1
Melanoma	literature	340273	ABCB5
Melanoma	literature	11194	ABCB8
Melanoma	literature	102	ADAM10
Melanoma	literature	8751	ADAM15
Melanoma	literature	8754	ADAM9
Melanoma	literature	172	AFG3L1
Melanoma	literature	177	AGER
Melanoma	literature	202	AIM1
Melanoma	literature	55057	AIM1L
Melanoma	literature	9447	AIM2
Melanoma	literature	207	AKT1
Melanoma	literature	208	AKT2
Melanoma	literature	10000	AKT3
Melanoma	literature	214	ALCAM
Melanoma	literature	239	ALOX12
Melanoma	literature	267	AMFR
Melanoma	literature	285	ANGPT2
Melanoma	literature	9068	ANGPTL1
Melanoma	literature	57730	ANKRD36B
Melanoma	literature	290	ANPEP
Melanoma	literature	8639	AOC3
Melanoma	literature	317	APAF1
Melanoma	literature	324	APC
Melanoma	literature	328	APEX1
Melanoma	literature	378708	APITD1
Melanoma	literature	351	APP
Melanoma	literature	369	ARAF
Melanoma	literature	382	ARF6
Melanoma	literature	55160	ARHGEF10L
Melanoma	literature	9828	ARHGEF17
Melanoma	literature	115761	ARL11
Melanoma	literature	80210	ARMC9
Melanoma	literature	408	ARRB1
Melanoma	literature	434	ASIP
Melanoma	literature	1386	ATF2
Melanoma	literature	8313	AXIN2
Melanoma	literature	558	AXL
Melanoma	literature	567	B2M
Melanoma	literature	27087	B3GAT1
Melanoma	literature	259265	bA255A11.4
Melanoma	literature	572	BAD
Melanoma	literature	574	BAGE
Melanoma	literature	85319	BAGE2
Melanoma	literature	85318	BAGE3
Melanoma	literature	85317	BAGE4
Melanoma	literature	85316	BAGE5
Melanoma	literature	578	BAK1
Melanoma	literature	581	BAX
Melanoma	literature	9564	BCAR1
Melanoma	literature	596	BCL2
Melanoma	literature	598	BCL2L1
Melanoma	literature	10018	BCL2L11
Melanoma	literature	637	BID
Melanoma	literature	274	BIN1
Melanoma	literature	332	BIRC5
Melanoma	literature	79444	BIRC7
Melanoma	literature	641	BLM
Melanoma	literature	648	BMI1
Melanoma	literature	650	BMP2
Melanoma	literature	652	BMP4
Melanoma	literature	655	BMP7
Melanoma	literature	673	BRAF
Melanoma	literature	672	BRCA1
Melanoma	literature	675	BRCA2
Melanoma	literature	25855	BRMS1
Melanoma	literature	682	BSG
Melanoma	literature	29071	C1GALT1C1
Melanoma	literature	158035	C9orf14
Melanoma	literature	811	CALR
Melanoma	literature	821	CANX
Melanoma	literature	825	CAPN3
Melanoma	literature	57082	CASC5
Melanoma	literature	834	CASP1
Melanoma	literature	843	CASP10
Melanoma	literature	836	CASP3
Melanoma	literature	840	CASP7
Melanoma	literature	841	CASP8
Melanoma	literature	857	CAV1
Melanoma	literature	23492	CBX7
Melanoma	literature	887	CCKBR
Melanoma	literature	6361	CCL17
Melanoma	literature	6347	CCL2
Melanoma	literature	6366	CCL21
Melanoma	literature	6370	CCL25
Melanoma	literature	595	CCND1
Melanoma	literature	896	CCND3
Melanoma	literature	1234	CCR5
Melanoma	literature	1236	CCR7
Melanoma	literature	10803	CCR9
Melanoma	literature	977	CD151
Melanoma	literature	9332	CD163
Melanoma	literature	4345	CD200
Melanoma	literature	948	CD36
Melanoma	literature	959	CD40LG
Melanoma	literature	960	CD44
Melanoma	literature	967	CD63
Melanoma	literature	941	CD80
Melanoma	literature	3732	CD82
Melanoma	literature	942	CD86
Melanoma	literature	925	CD8A
Melanoma	literature	928	CD9
Melanoma	literature	728642	CDC2L2
Melanoma	literature	998	CDC42
Melanoma	literature	999	CDH1
Melanoma	literature	1012	CDH13
Melanoma	literature	1000	CDH2
Melanoma	literature	1001	CDH3
Melanoma	literature	1003	CDH5
Melanoma	literature	1005	CDH7
Melanoma	literature	8558	CDK10
Melanoma	literature	1017	CDK2
Melanoma	literature	1019	CDK4
Melanoma	literature	1021	CDK6
Melanoma	literature	1026	CDKN1A
Melanoma	literature	1027	CDKN1B
Melanoma	literature	1029	CDKN2A
Melanoma	literature	1030	CDKN2B
Melanoma	literature	634	CEACAM1
Melanoma	literature	1048	CEACAM5
Melanoma	literature	1072	CFL1
Melanoma	literature	8837	CFLAR
Melanoma	literature	9486	CHST10
Melanoma	literature	4261	CIITA
Melanoma	literature	1163	CKS1B
Melanoma	literature	170482	CLEC4C
Melanoma	literature	1191	CLU
Melanoma	literature	1243	CMM
Melanoma	literature	474388	CMM4
Melanoma	literature	1282	COL4A1
Melanoma	literature	10987	COPS5
Melanoma	literature	1385	CREB1
Melanoma	literature	1392	CRH
Melanoma	literature	1445	CSK
Melanoma	literature	1464	CSPG4
Melanoma	literature	1485	CTAG1B
Melanoma	literature	30848	CTAG2
Melanoma	literature	1487	CTBP1
Melanoma	literature	140690	CTCFL
Melanoma	literature	1493	CTLA4
Melanoma	literature	1499	CTNNB1
Melanoma	literature	1500	CTNND1
Melanoma	literature	1508	CTSB
Melanoma	literature	1513	CTSK
Melanoma	literature	1523	CUX1
Melanoma	literature	2919	CXCL1
Melanoma	literature	6387	CXCL12
Melanoma	literature	2920	CXCL2
Melanoma	literature	2921	CXCL3
Melanoma	literature	7852	CXCR4
Melanoma	literature	3491	CYR61
Melanoma	literature	10926	DBF4
Melanoma	literature	1638	DCT
Melanoma	literature	1649	DDIT3
Melanoma	literature	55510	DDX43
Melanoma	literature	23586	DDX58
Melanoma	literature	1672	DEFB1
Melanoma	literature	55894	DEFB103A
Melanoma	literature	7913	DEK
Melanoma	literature	79961	DENND2D
Melanoma	literature	1606	DGKA
Melanoma	literature	1718	DHCR24
Melanoma	literature	22943	DKK1
Melanoma	literature	27123	DKK2
Melanoma	literature	27122	DKK3
Melanoma	literature	1755	DMBT1
Melanoma	literature	1756	DMD
Melanoma	literature	1786	DNMT1
Melanoma	literature	55619	DOCK10
Melanoma	literature	1829	DSG2
Melanoma	literature	1869	E2F1
Melanoma	literature	1870	E2F2
Melanoma	literature	1871	E2F3
Melanoma	literature	1906	EDN1
Melanoma	literature	1908	EDN3
Melanoma	literature	1910	EDNRB
Melanoma	literature	1950	EGF
Melanoma	literature	1956	EGFR
Melanoma	literature	112398	EGLN2
Melanoma	literature	8665	EIF3F
Melanoma	literature	1978	EIF4EBP1
Melanoma	literature	2006	ELN
Melanoma	literature	1969	EPHA2
Melanoma	literature	2051	EPHB6
Melanoma	literature	2056	EPO
Melanoma	literature	2057	EPOR
Melanoma	literature	2064	ERBB2
Melanoma	literature	2065	ERBB3
Melanoma	literature	2066	ERBB4
Melanoma	literature	2068	ERCC2
Melanoma	literature	2113	ETS1
Melanoma	literature	2118	ETV4
Melanoma	literature	2146	EZH2
Melanoma	literature	2159	F10
Melanoma	literature	2149	F2R
Melanoma	literature	2152	F3
Melanoma	literature	2173	FABP7
Melanoma	literature	64855	FAM129B
Melanoma	literature	2191	FAP
Melanoma	literature	355	FAS
Melanoma	literature	356	FASLG
Melanoma	literature	2213	FCGR2B
Melanoma	literature	84824	FCRLA
Melanoma	literature	2246	FGF1
Melanoma	literature	2255	FGF10
Melanoma	literature	2256	FGF11
Melanoma	literature	2257	FGF12
Melanoma	literature	2258	FGF13
Melanoma	literature	2259	FGF14
Melanoma	literature	8823	FGF16
Melanoma	literature	8822	FGF17
Melanoma	literature	8817	FGF18
Melanoma	literature	9965	FGF19
Melanoma	literature	2247	FGF2
Melanoma	literature	26281	FGF20
Melanoma	literature	26291	FGF21
Melanoma	literature	27006	FGF22
Melanoma	literature	8074	FGF23
Melanoma	literature	2248	FGF3
Melanoma	literature	2249	FGF4
Melanoma	literature	2250	FGF5
Melanoma	literature	2251	FGF6
Melanoma	literature	2252	FGF7
Melanoma	literature	2253	FGF8
Melanoma	literature	2254	FGF9
Melanoma	literature	2260	FGFR1
Melanoma	literature	2263	FGFR2
Melanoma	literature	2261	FGFR3
Melanoma	literature	2289	FKBP5
Melanoma	literature	2313	FLI1
Melanoma	literature	2316	FLNA
Melanoma	literature	2319	FLOT2
Melanoma	literature	2321	FLT1
Melanoma	literature	2335	FN1
Melanoma	literature	2348	FOLR1
Melanoma	literature	2309	FOXO3
Melanoma	literature	50943	FOXP3
Melanoma	literature	2475	FRAP1
Melanoma	literature	10468	FST
Melanoma	literature	2512	FTL
Melanoma	literature	53827	FXYD5
Melanoma	literature	2549	GAB1
Melanoma	literature	9846	GAB2
Melanoma	literature	1647	GADD45A
Melanoma	literature	2619	GAS1
Melanoma	literature	115362	GBP5
Melanoma	literature	9518	GDF15
Melanoma	literature	2697	GJA1
Melanoma	literature	2706	GJB2
Melanoma	literature	2744	GLS
Melanoma	literature	10672	GNA13
Melanoma	literature	2776	GNAQ
Melanoma	literature	10399	GNB2L1
Melanoma	literature	2798	GNRHR
Melanoma	literature	2719	GPC3
Melanoma	literature	2821	GPI
Melanoma	literature	10457	GPNMB
Melanoma	literature	9289	GPR56
Melanoma	literature	2909	GRLF1
Melanoma	literature	2911	GRM1
Melanoma	literature	2932	GSK3B
Melanoma	literature	2944	GSTM1
Melanoma	literature	2950	GSTP1
Melanoma	literature	2952	GSTT1
Melanoma	literature	3002	GZMB
Melanoma	literature	3014	H2AFX
Melanoma	literature	84868	HAVCR2
Melanoma	literature	10456	HAX1
Melanoma	literature	3065	HDAC1
Melanoma	literature	3280	HES1
Melanoma	literature	3082	HGF
Melanoma	literature	55733	HHAT
Melanoma	literature	3091	HIF1A
Melanoma	literature	3107	HLA-C
Melanoma	literature	3123	HLA-DRB1
Melanoma	literature	3133	HLA-E
Melanoma	literature	3135	HLA-G
Melanoma	literature	3146	HMGB1
Melanoma	literature	3162	HMOX1
Melanoma	literature	3184	HNRNPD
Melanoma	literature	10481	HOXB13
Melanoma	literature	3217	HOXB7
Melanoma	literature	3232	HOXD3
Melanoma	literature	10855	HPSE
Melanoma	literature	3265	HRAS
Melanoma	literature	3274	HRH2
Melanoma	literature	3320	HSP90AA1
Melanoma	literature	7184	HSP90B1
Melanoma	literature	3309	HSPA5
Melanoma	literature	3315	HSPB1
Melanoma	literature	26353	HSPB8
Melanoma	literature	10808	HSPH1
Melanoma	literature	3383	ICAM1
Melanoma	literature	29851	ICOS
Melanoma	literature	3397	ID1
Melanoma	literature	3398	ID2
Melanoma	literature	10437	IFI30
Melanoma	literature	64135	IFIH1
Melanoma	literature	3433	IFIT2
Melanoma	literature	3456	IFNB1
Melanoma	literature	3458	IFNG
Melanoma	literature	3479	IGF1
Melanoma	literature	3480	IGF1R
Melanoma	literature	3481	IGF2
Melanoma	literature	10642	IGF2BP1
Melanoma	literature	10643	IGF2BP3
Melanoma	literature	3482	IGF2R
Melanoma	literature	3485	IGFBP2
Melanoma	literature	3486	IGFBP3
Melanoma	literature	3487	IGFBP4
Melanoma	literature	3490	IGFBP7
Melanoma	literature	3586	IL10
Melanoma	literature	3592	IL12A
Melanoma	literature	29949	IL19
Melanoma	literature	3552	IL1A
Melanoma	literature	3553	IL1B
Melanoma	literature	3558	IL2
Melanoma	literature	11009	IL24
Melanoma	literature	3569	IL6
Melanoma	literature	3570	IL6R
Melanoma	literature	3572	IL6ST
Melanoma	literature	3576	IL8
Melanoma	literature	3577	IL8RA
Melanoma	literature	3579	IL8RB
Melanoma	literature	3611	ILK
Melanoma	literature	3620	INDO
Melanoma	literature	169355	INDOL1
Melanoma	literature	3621	ING1
Melanoma	literature	54556	ING3
Melanoma	literature	51147	ING4
Melanoma	literature	3624	INHBA
Melanoma	literature	3662	IRF4
Melanoma	literature	9636	ISG15
Melanoma	literature	3673	ITGA2
Melanoma	literature	3676	ITGA4
Melanoma	literature	3684	ITGAM
Melanoma	literature	3685	ITGAV
Melanoma	literature	3687	ITGAX
Melanoma	literature	3688	ITGB1
Melanoma	literature	3689	ITGB2
Melanoma	literature	3690	ITGB3
Melanoma	literature	3716	JAK1
Melanoma	literature	3717	JAK2
Melanoma	literature	3718	JAK3
Melanoma	literature	3725	JUN
Melanoma	literature	3757	KCNH2
Melanoma	literature	51305	KCNK9
Melanoma	literature	3782	KCNN3
Melanoma	literature	3791	KDR
Melanoma	literature	57498	KIDINS220
Melanoma	literature	3814	KISS1
Melanoma	literature	3815	KIT
Melanoma	literature	4254	KITLG
Melanoma	literature	22914	KLRK1
Melanoma	literature	3845	KRAS
Melanoma	literature	3897	L1CAM
Melanoma	literature	3910	LAMA4
Melanoma	literature	3918	LAMC2
Melanoma	literature	3916	LAMP1
Melanoma	literature	27074	LAMP3
Melanoma	literature	3936	LCP1
Melanoma	literature	3939	LDHA
Melanoma	literature	3953	LEPR
Melanoma	literature	3956	LGALS1
Melanoma	literature	3958	LGALS3
Melanoma	literature	3965	LGALS9
Melanoma	literature	3976	LIF
Melanoma	literature	3996	LLGL1
Melanoma	literature	100130052	LOC100130052
Melanoma	literature	100131021	LOC100131021
Melanoma	literature	100133313	LOC100133313
Melanoma	literature	100134350	LOC100134350
Melanoma	literature	139363	LOC139363
Melanoma	literature	392435	LOC392435
Melanoma	literature	392440	LOC392440
Melanoma	literature	392555	LOC392555
Melanoma	literature	392556	LOC392556
Melanoma	literature	51152	LOC51152
Melanoma	literature	645864	LOC645864
Melanoma	literature	649179	LOC649179
Melanoma	literature	728269	LOC728269
Melanoma	literature	728307	LOC728307
Melanoma	literature	728317	LOC728317
Melanoma	literature	120892	LRRK2
Melanoma	literature	4049	LTA
Melanoma	literature	4053	LTBP2
Melanoma	literature	4055	LTBR
Melanoma	literature	4060	LUM
Melanoma	literature	11178	LZTS1
Melanoma	literature	8379	MAD1L1
Melanoma	literature	4100	MAGEA1
Melanoma	literature	4109	MAGEA10
Melanoma	literature	4110	MAGEA11
Melanoma	literature	4111	MAGEA12
Melanoma	literature	4101	MAGEA2
Melanoma	literature	266740	MAGEA2B
Melanoma	literature	4102	MAGEA3
Melanoma	literature	4103	MAGEA4
Melanoma	literature	4104	MAGEA5
Melanoma	literature	4105	MAGEA6
Melanoma	literature	4106	MAGEA7
Melanoma	literature	4107	MAGEA8
Melanoma	literature	4108	MAGEA9
Melanoma	literature	4112	MAGEB1
Melanoma	literature	139422	MAGEB10
Melanoma	literature	139604	MAGEB16
Melanoma	literature	286514	MAGEB18
Melanoma	literature	4113	MAGEB2
Melanoma	literature	4114	MAGEB3
Melanoma	literature	4115	MAGEB4
Melanoma	literature	347541	MAGEB5
Melanoma	literature	158809	MAGEB6
Melanoma	literature	392433	MAGEB6B
Melanoma	literature	9947	MAGEC1
Melanoma	literature	51438	MAGEC2
Melanoma	literature	139081	MAGEC3
Melanoma	literature	9500	MAGED1
Melanoma	literature	10916	MAGED2
Melanoma	literature	728239	MAGED4
Melanoma	literature	81557	MAGED4B
Melanoma	literature	57692	MAGEE1
Melanoma	literature	139599	MAGEE2
Melanoma	literature	64110	MAGEF1
Melanoma	literature	28986	MAGEH1
Melanoma	literature	4133	MAP2
Melanoma	literature	5604	MAP2K1
Melanoma	literature	5605	MAP2K2
Melanoma	literature	6885	MAP3K7
Melanoma	literature	5594	MAPK1
Melanoma	literature	1432	MAPK14
Melanoma	literature	5595	MAPK3
Melanoma	literature	5599	MAPK8
Melanoma	literature	2011	MARK2
Melanoma	literature	4157	MC1R
Melanoma	literature	4162	MCAM
Melanoma	literature	4170	MCL1
Melanoma	literature	4171	MCM2
Melanoma	literature	4193	MDM2
Melanoma	literature	5469	MED1
Melanoma	literature	4233	MET
Melanoma	literature	4240	MFGE8
Melanoma	literature	4241	MFI2
Melanoma	literature	4255	MGMT
Melanoma	literature	8190	MIA
Melanoma	literature	117153	MIA2
Melanoma	literature	375056	MIA3
Melanoma	literature	142678	MIB2
Melanoma	literature	4276	MICA
Melanoma	literature	406928	MIRN137
Melanoma	literature	406958	MIRN182
Melanoma	literature	693124	MIRN532
Melanoma	literature	4286	MITF
Melanoma	literature	4288	MKI67
Melanoma	literature	57591	MKL1
Melanoma	literature	57496	MKL2
Melanoma	literature	2315	MLANA
Melanoma	literature	4292	MLH1
Melanoma	literature	56169	MLZE
Melanoma	literature	25974	MMACHC
Melanoma	literature	4311	MME
Melanoma	literature	4312	MMP1
Melanoma	literature	4322	MMP13
Melanoma	literature	4323	MMP14
Melanoma	literature	4313	MMP2
Melanoma	literature	4314	MMP3
Melanoma	literature	4317	MMP8
Melanoma	literature	4318	MMP9
Melanoma	literature	10573	MRPL28
Melanoma	literature	4436	MSH2
Melanoma	literature	4478	MSN
Melanoma	literature	4507	MTAP
Melanoma	literature	84939	MUM1
Melanoma	literature	139221	MUM1L1
Melanoma	literature	4601	MXI1
Melanoma	literature	4609	MYC
Melanoma	literature	4647	MYO7A
Melanoma	literature	4665	NAB2
Melanoma	literature	4668	NAGA
Melanoma	literature	4683	NBN
Melanoma	literature	64151	NCAPG
Melanoma	literature	4690	NCK1
Melanoma	literature	4691	NCL
Melanoma	literature	8202	NCOA3
Melanoma	literature	56160	NDNL2
Melanoma	literature	4739	NEDD9
Melanoma	literature	10763	NES
Melanoma	literature	192343	NEWENTRY
Melanoma	literature	4763	NF1
Melanoma	literature	4790	NFKB1
Melanoma	literature	4792	NFKBIA
Melanoma	literature	4803	NGF
Melanoma	literature	4804	NGFR
Melanoma	literature	114548	NLRP3
Melanoma	literature	4830	NME1
Melanoma	literature	4838	NODAL
Melanoma	literature	9241	NOG
Melanoma	literature	4843	NOS2A
Melanoma	literature	4851	NOTCH1
Melanoma	literature	4856	NOV
Melanoma	literature	50507	NOX4
Melanoma	literature	4835	NQO2
Melanoma	literature	3164	NR4A1
Melanoma	literature	4893	NRAS
Melanoma	literature	4897	NRCAM
Melanoma	literature	3084	NRG1
Melanoma	literature	8829	NRP1
Melanoma	literature	4907	NT5E
Melanoma	literature	4908	NTF3
Melanoma	literature	4909	NTF4
Melanoma	literature	9423	NTN1
Melanoma	literature	4914	NTRK1
Melanoma	literature	4948	OCA2
Melanoma	literature	4968	OGG1
Melanoma	literature	10215	OLIG2
Melanoma	literature	10956	OS9
Melanoma	literature	56914	OTOR
Melanoma	literature	5026	P2RX5
Melanoma	literature	5027	P2RX7
Melanoma	literature	5028	P2RY1
Melanoma	literature	5029	P2RY2
Melanoma	literature	23569	PADI4
Melanoma	literature	353238	PADI6
Melanoma	literature	5058	PAK1
Melanoma	literature	152559	PAQR3
Melanoma	literature	11315	PARK7
Melanoma	literature	142	PARP1
Melanoma	literature	5077	PAX3
Melanoma	literature	5078	PAX4
Melanoma	literature	5111	PCNA
Melanoma	literature	5133	PDCD1
Melanoma	literature	10016	PDCD6
Melanoma	literature	5154	PDGFA
Melanoma	literature	5155	PDGFB
Melanoma	literature	56034	PDGFC
Melanoma	literature	80310	PDGFD
Melanoma	literature	5156	PDGFRA
Melanoma	literature	5159	PDGFRB
Melanoma	literature	5163	PDK1
Melanoma	literature	5037	PEBP1
Melanoma	literature	5184	PEPD
Melanoma	literature	5209	PFKFB3
Melanoma	literature	5225	PGC
Melanoma	literature	5241	PGR
Melanoma	literature	128869	PIGU
Melanoma	literature	5290	PIK3CA
Melanoma	literature	5291	PIK3CB
Melanoma	literature	5293	PIK3CD
Melanoma	literature	5294	PIK3CG
Melanoma	literature	5295	PIK3R1
Melanoma	literature	5296	PIK3R2
Melanoma	literature	8503	PIK3R3
Melanoma	literature	23533	PIK3R5
Melanoma	literature	8398	PLA2G6
Melanoma	literature	5328	PLAU
Melanoma	literature	5329	PLAUR
Melanoma	literature	5337	PLD1
Melanoma	literature	5347	PLK1
Melanoma	literature	5364	PLXNB1
Melanoma	literature	10154	PLXNC1
Melanoma	literature	5366	PMAIP1
Melanoma	literature	5411	PNN
Melanoma	literature	87178	PNPT1
Melanoma	literature	5443	POMC
Melanoma	literature	10631	POSTN
Melanoma	literature	5454	POU3F2
Melanoma	literature	5465	PPARA
Melanoma	literature	5468	PPARG
Melanoma	literature	23645	PPP1R15A
Melanoma	literature	5532	PPP3CB
Melanoma	literature	23532	PRAME
Melanoma	literature	7799	PRDM2
Melanoma	literature	5573	PRKAR1A
Melanoma	literature	5578	PRKCA
Melanoma	literature	5579	PRKCB1
Melanoma	literature	5581	PRKCE
Melanoma	literature	5584	PRKCI
Melanoma	literature	8842	PROM1
Melanoma	literature	139041	psMAGEA
Melanoma	literature	5724	PTAFR
Melanoma	literature	5727	PTCH1
Melanoma	literature	5728	PTEN
Melanoma	literature	5731	PTGER1
Melanoma	literature	5743	PTGS2
Melanoma	literature	5744	PTHLH
Melanoma	literature	5747	PTK2
Melanoma	literature	5789	PTPRD
Melanoma	literature	9232	PTTG1
Melanoma	literature	7837	PXDN
Melanoma	literature	5829	PXN
Melanoma	literature	29108	PYCARD
Melanoma	literature	23682	RAB38
Melanoma	literature	7879	RAB7A
Melanoma	literature	4218	RAB8A
Melanoma	literature	5879	RAC1
Melanoma	literature	5894	RAF1
Melanoma	literature	5900	RALGDS
Melanoma	literature	5909	RAP1GAP
Melanoma	literature	10411	RAPGEF3
Melanoma	literature	158158	RASEF
Melanoma	literature	11186	RASSF1
Melanoma	literature	5925	RB1
Melanoma	literature	55920	RCC2
Melanoma	literature	5970	RELA
Melanoma	literature	5979	RET
Melanoma	literature	5996	RGS1
Melanoma	literature	387	RHOA
Melanoma	literature	389	RHOC
Melanoma	literature	58480	RHOU
Melanoma	literature	80010	RMI1
Melanoma	literature	8635	RNASET2
Melanoma	literature	390	RND3
Melanoma	literature	6050	RNH1
Melanoma	literature	6147	RPL23A
Melanoma	literature	864	RUNX3
Melanoma	literature	6262	RYR2
Melanoma	literature	6271	S100A1
Melanoma	literature	6281	S100A10
Melanoma	literature	6277	S100A6
Melanoma	literature	6285	S100B
Melanoma	literature	652070	SCFV
Melanoma	literature	6334	SCN8A
Melanoma	literature	6339	SCNN1D
Melanoma	literature	9255	SCYE1
Melanoma	literature	6382	SDC1
Melanoma	literature	6383	SDC2
Melanoma	literature	6385	SDC4
Melanoma	literature	6386	SDCBP
Melanoma	literature	5268	SERPINB5
Melanoma	literature	5272	SERPINB9
Melanoma	literature	5054	SERPINE1
Melanoma	literature	5176	SERPINF1
Melanoma	literature	2810	SFN
Melanoma	literature	6490	SILV
Melanoma	literature	6497	SKI
Melanoma	literature	6498	SKIL
Melanoma	literature	6502	SKP2
Melanoma	literature	6513	SLC2A1
Melanoma	literature	51151	SLC45A2
Melanoma	literature	6548	SLC9A1
Melanoma	literature	4092	SMAD7
Melanoma	literature	6595	SMARCA2
Melanoma	literature	6598	SMARCB1
Melanoma	literature	6615	SNAI1
Melanoma	literature	6591	SNAI2
Melanoma	literature	6635	SNRPE
Melanoma	literature	8651	SOCS1
Melanoma	literature	6663	SOX10
Melanoma	literature	6657	SOX2
Melanoma	literature	6662	SOX9
Melanoma	literature	6667	SP1
Melanoma	literature	728695	SPANXB1
Melanoma	literature	64663	SPANXC
Melanoma	literature	6678	SPARC
Melanoma	literature	6696	SPP1
Melanoma	literature	10253	SPRY2
Melanoma	literature	6722	SRF
Melanoma	literature	23380	SRGAP2
Melanoma	literature	6752	SSTR2
Melanoma	literature	6759	SSX4
Melanoma	literature	6772	STAT1
Melanoma	literature	6773	STAT2
Melanoma	literature	6774	STAT3
Melanoma	literature	6777	STAT5B
Melanoma	literature	6794	STK11
Melanoma	literature	55014	STX17
Melanoma	literature	9913	SUPT7L
Melanoma	literature	6850	SYK
Melanoma	literature	6890	TAP1
Melanoma	literature	6891	TAP2
Melanoma	literature	6892	TAPBP
Melanoma	literature	6909	TBX2
Melanoma	literature	6926	TBX3
Melanoma	literature	6925	TCF4
Melanoma	literature	7015	TERT
Melanoma	literature	7020	TFAP2A
Melanoma	literature	7035	TFPI
Melanoma	literature	7980	TFPI2
Melanoma	literature	7037	TFRC
Melanoma	literature	7040	TGFB1
Melanoma	literature	7052	TGM2
Melanoma	literature	7056	THBD
Melanoma	literature	7057	THBS1
Melanoma	literature	7070	THY1
Melanoma	literature	7076	TIMP1
Melanoma	literature	7077	TIMP2
Melanoma	literature	7078	TIMP3
Melanoma	literature	7082	TJP1
Melanoma	literature	7097	TLR2
Melanoma	literature	7098	TLR3
Melanoma	literature	7099	TLR4
Melanoma	literature	7114	TMSB4X
Melanoma	literature	3371	TNC
Melanoma	literature	7124	TNF
Melanoma	literature	8797	TNFRSF10A
Melanoma	literature	8795	TNFRSF10B
Melanoma	literature	55504	TNFRSF19
Melanoma	literature	8743	TNFSF10
Melanoma	literature	8600	TNFSF11
Melanoma	literature	8740	TNFSF14
Melanoma	literature	7156	TOP3A
Melanoma	literature	7157	TP53
Melanoma	literature	8626	TP63
Melanoma	literature	7161	TP73
Melanoma	literature	7167	TPI1
Melanoma	literature	58485	TRAPPC1
Melanoma	literature	7200	TRH
Melanoma	literature	4308	TRPM1
Melanoma	literature	7226	TRPM2
Melanoma	literature	79054	TRPM8
Melanoma	literature	706	TSPO
Melanoma	literature	7268	TTC4
Melanoma	literature	7272	TTK
Melanoma	literature	7291	TWIST1
Melanoma	literature	7299	TYR
Melanoma	literature	7306	TYRP1
Melanoma	literature	7329	UBE2I
Melanoma	literature	170593	UBM2
Melanoma	literature	7345	UCHL1
Melanoma	literature	80328	ULBP2
Melanoma	literature	170592	UVM1
Melanoma	literature	7412	VCAM1
Melanoma	literature	1462	VCAN
Melanoma	literature	7421	VDR
Melanoma	literature	7422	VEGFA
Melanoma	literature	7424	VEGFC
Melanoma	literature	7473	WNT3
Melanoma	literature	89780	WNT3A
Melanoma	literature	7474	WNT5A
Melanoma	literature	7490	WT1
Melanoma	literature	54739	XAF1
Melanoma	literature	9503	XAGE1D
Melanoma	literature	7494	XBP1
Melanoma	literature	331	XIAP
Melanoma	literature	7515	XRCC1
Melanoma	literature	7517	XRCC3
Melanoma	literature	2547	XRCC6
Melanoma	literature	140612	ZFP28
Melanoma	literature	55279	ZNF654
Melanoma	literature	100190932	#N/A
Melanoma	literature	100291796	#N/A
Melanoma	literature	100293202	#N/A
Melanoma	literature	100292575	#N/A
Melanoma	literature	100288517	#N/A
Melanoma	literature	406947	#N/A
