# Supplementary material for: FAM129B is a novel regulator of Wnt/β-catenin signal transduction in melanoma cells
Source: F1000Res. 2013 Oct 10;2:134. Originally published 2013 May 31. [Version 2] doi: 10.12688/f1000research.2-134.v2 (PMC3829391; doi:10.12688/f1000research.2-134.v2)
Supplement: UPDATED: Data sets and query script used in identifying FAM129B as a putative regulator of Wnt/β-catenin signaling using a largescale siRNA screen integrated with phosphoproteomic and bioinformatic analyses; and, FAM129B protein-protein interaction data. — Results of affinity purification of Flag-GFP-FAM129B followed by mass spectrometric peptide identification. Column a, bait protein used for affinity purification. Column b, prey proteins identified by mass spectrometry. Column c, total peptides identified for a given prey peptide (spectral counts). [file f1000research-2-2455-s0001.tgz › Data_File_3b.csv]

Gene_Symbol	siRNA Hit? (Y/N)	melanoma-associated gene?	% ctrl siRNA
FAM129B	Y	Y	49.585
ADAM15	Y	Y	25.01
ADAM15	Y	Y	48.36
AIM1	Y	Y	22.81
ALCAM	Y	Y	248.42
ALCAM	Y	Y	391.755
APC	Y	Y	1482.08
APC	Y	Y	2150.885
ARRB1	Y	Y	26.25
AXIN2	Y	Y	200.37
AXIN2	Y	Y	510.93
AXIN2	Y	Y	1763.82
CANX	Y	Y	279.75
CASP1	Y	Y	21.765
CASP1	Y	Y	40.9
CCL2	Y	Y	313.78
CD82	Y	Y	228.99
CD82	Y	Y	264.02
CDH7	Y	Y	243.68
CDH7	Y	Y	249.58
CKS1B	Y	Y	20.94
CLU	Y	Y	42.41
CTAG1B	Y	Y	533.78
CTAG2	Y	Y	301.24
CTBP1	Y	Y	36.29
CTLA4	Y	Y	254.53
CTLA4	Y	Y	359.185
CYR61	Y	Y	283.765
CYR61	Y	Y	674.86
DDIT3	Y	Y	37.455
DKK2	Y	Y	348.14
DMD	Y	Y	237.61
DOCK10	Y	Y	36.57
EIF3F	Y	Y	35.885
EIF3F	Y	Y	38.9
EIF4EBP1	Y	Y	234.745
ETV4	Y	Y	32.83
FASLG	Y	Y	203.94
FGF21	Y	Y	420.025
FGF6	Y	Y	238.66
Fgf6	Y	Y	284.345
FGF8	Y	Y	21.52
FGF8	Y	Y	28.95
FGF9	Y	Y	16.695
FGF9	Y	Y	32.67
Fli1	Y	Y	42.955
FLNA	Y	Y	25.95
FOXP3	Y	Y	407.33
GAS1	Y	Y	30.86
GDF15	Y	Y	26.66
GZMB	Y	Y	206.335
HAVCR2	Y	Y	20.64
HAVCR2	Y	Y	39.6
HHAT	Y	Y	28.555
HHAT	Y	Y	41.84
HLA-C	Y	Y	205.87
Hrh2	Y	Y	40.245
HRH2	Y	Y	41.21
IFIT2	Y	Y	315.97
IFNG	Y	Y	16.15
IFNG	Y	Y	26.71
IGF2BP1	Y	Y	26.675
IGF2BP3	Y	Y	336.675
IGFBP3	Y	Y	23.79
IL10	Y	Y	27.98
IL10	Y	Y	46.55
INDOL1	Y	Y	42.975
IRF4	Y	Y	432.07
KCNH2	Y	Y	23.35
KCNH2	Y	Y	36.505
LAMP1	Y	Y	331.345
LCP1	Y	Y	13.215
LUM	Y	Y	232.64
MAGEA10	Y	Y	263.02
MAGEA11	Y	Y	32.975
MAGEA3	Y	Y	211.56
MAGEA4	Y	Y	218.565
MAGEA5	Y	Y	438.59
MAGEA9	Y	Y	247.795
MAGEB10	Y	Y	13.81
MAGEB2	Y	Y	44.875
MAGEB6	Y	Y	21.48
MAGEC1	Y	Y	215.515
MAGEC3	Y	Y	32.05
MAGEE2	Y	Y	29.65
MAGEH1	Y	Y	302.43
MIB2	Y	Y	283
Mirn182	Y	Y	17.81
MLANA	Y	Y	27.96
MLZE	Y	Y	34.1
MMP3	Y	Y	41.295
MSN	Y	Y	288.73
NCL	Y	Y	38.19
NGFR	Y	Y	37.775
NOG	Y	Y	21.705
NRCAM	Y	Y	219.615
NRCAM	Y	Y	271.85
Ntn1	Y	Y	26.835
OLIG2	Y	Y	29.87
OTOR	Y	Y	36.07
PADI6	Y	Y	40.105
PAX3	Y	Y	12.86
PAX4	Y	Y	41.9
Pepd	Y	Y	558.37
PEPD	Y	Y	563.91
PIK3R2	Y	Y	13.32
PIK3R2	Y	Y	37.45
PNN	Y	Y	395.52
PNN	Y	Y	503.32
POMC	Y	Y	239.25
POSTN	Y	Y	19.355
PTHLH	Y	Y	16.64
PTHLH	Y	Y	36.675
PXN	Y	Y	38.69
PXN	Y	Y	49.45
RAC1	Y	Y	783.08
RAPGEF3	Y	Y	243.905
RASEF	Y	Y	200.595
RHOC	Y	Y	480.945
SCNN1D	Y	Y	46.775
SCYE1	Y	Y	211.195
SKI	Y	Y	20.8
SMARCB1	Y	Y	8.53
SMARCB1	Y	Y	13.23
SNAI1	Y	Y	48.64
SNRPE	Y	Y	325.88
SPRY2	Y	Y	35.04
SRGAP2	Y	Y	356.23
Sstr2	Y	Y	33.885
Sstr2	Y	Y	35.98
STAT2	Y	Y	295.15
TAP1	Y	Y	465.47
TAP1	Y	Y	500.86
TBX2	Y	Y	623.15
TCF4	Y	Y	24.25
TGM2	Y	Y	31.485
TGM2	Y	Y	42.31
TNF	Y	Y	256.77
TNF	Y	Y	439.19
TNFRSF10A	Y	Y	24.6
TNFRSF10A	Y	Y	36.25
TTC4	Y	Y	20.185
TWIST1	Y	Y	213.55
TYR	Y	Y	34.79
TYR	Y	Y	45.035
UBE2I	Y	Y	370.32
UBE2I	Y	Y	555.495
VEGFA	Y	Y	35.21
WNT3A	Y	Y	379.81
WNT3A	Y	Y	401.025
WNT5A	Y	Y	45.92
XBP1	Y	Y	244.88
ZFP28	Y	Y	201.48
ZNF654	Y	Y	19.275
