# Supplementary material for: FAM129B is a novel regulator of Wnt/β-catenin signal transduction in melanoma cells
Source: F1000Res. 2013 Oct 10;2:134. Originally published 2013 May 31. [Version 2] doi: 10.12688/f1000research.2-134.v2 (PMC3829391; doi:10.12688/f1000research.2-134.v2)
Supplement: UPDATED: Data sets and query script used in identifying FAM129B as a putative regulator of Wnt/β-catenin signaling using a largescale siRNA screen integrated with phosphoproteomic and bioinformatic analyses; and, FAM129B protein-protein interaction data. — Results of affinity purification of Flag-GFP-FAM129B followed by mass spectrometric peptide identification. Column a, bait protein used for affinity purification. Column b, prey proteins identified by mass spectrometry. Column c, total peptides identified for a given prey peptide (spectral counts). [file f1000research-2-2455-s0001.tgz › Data_File_3a.csv]

Gene	siRNA screen hit (Y/N)	Phosphoproteomic Hit (Y/N)	melanoma-associated gene?	% control siRNA
FAM129B	Y	Y	Y	49.585
AKT1S1	Y	Y	N	203.15
ANKRD15	Y	Y	N	40.23
ANXA2	Y	Y	N	39.025
DBNL	Y	Y	N	257.61
DNM1L	Y	Y	N	27.4
EEF1D	Y	Y	N	266.545
EEF1D	Y	Y	N	295.125
HDGF	Y	Y	N	40.135
Hnrpk	Y	Y	N	39.24
NCK2	Y	Y	N	351.825
PCBP1	Y	Y	N	212.97
PEA15	Y	Y	N	44.61
RDBP	Y	Y	N	41.53
RPLP1	Y	Y	N	38.56
SAPS3	Y	Y	N	21.775
SRRM2	Y	Y	N	346.53
ZYX	Y	Y	N	30.11
ZYX	Y	Y	N	34.89
ZYX	Y	Y	N	43.305
