# Supplementary material for: FAM129B is a novel regulator of Wnt/β-catenin signal transduction in melanoma cells
Source: F1000Res. 2013 Oct 10;2:134. Originally published 2013 May 31. [Version 2] doi: 10.12688/f1000research.2-134.v2 (PMC3829391; doi:10.12688/f1000research.2-134.v2)
Supplement: Data showing positive regulation of Wnt/β-catenin signal transduction by FAM129B siRNA using transcriptional reporter assay, target gene expression, and apoptosis assay — Data for Figure 2b. Measured β-catenin dependent firefly: constitutive renilla ratios for HT1080, A375, and A2058 reporter cells treated with the indicated conditions. Data for Figure 2c: Quantitative RT-PCR of β-catenin dependent Axin2 mRNA and housekeeping actin mRNA for HT1080, A375, and A2058 cells treated with the indicated conditions. Data for Figure 3a. Measured β-catenin dependent firefly: constitutive renilla ratios for A375 reporter cells treated with a dose curve of WNT3A or a single dose of WNT3A. Data for Figure 3b. Measured NFκB dependent firefly: constitutive renilla ratios for A375 reporter cells treated with a dose curve of TNFalpha or a single dose of TNFα . Data for Figure 4b. Quantitation of DAPI and TUNEL positive nuclei from A375 cells treated with WNT3A, PLX4720, and the control, FAM129B, or CTNNB1 siRNA. [file f1000research-2-2455-s0000.tgz › Fig3a_single_dose_ligand_raw_data.csv]

Treatment	siRNA	replicate 1	replicate 2	replicate 3
5% control CM	ctrl	0.077629027	0.038086548	0.038271554
5% control CM	fam2	0.029768242	0.019598292	0.01871814
5% control CM	fam4	0.032180645	0.024940711	0.018874571
5% control CM	fam5	0.03043207	0.033199312	0.027250892
5% control CM	fam pool	0.033994224	0.024087627	0.028749809
5% control CM	ctnnb1	0.046708877	0.031221144	0.045921036
5% Wnt3A CM	ctrl	12.88212754	9.90500774	10.9167524
5% Wnt3A CM	fam2	2.781091238	2.671528917	2.298154257
5% Wnt3A CM	fam4	2.549491052	2.662614399	3.228558902
5% Wnt3A CM	fam5	0.518363827	0.370674325	0.441541645
5% Wnt3A CM	fam pool	1.280056247	1.104143033	1.134996021
5% Wnt3A CM	ctnnb1	0.578035079	0.523886879	0.858822287
