# Supplementary material for: FAM129B is a novel regulator of Wnt/β-catenin signal transduction in melanoma cells
Source: F1000Res. 2013 Oct 10;2:134. Originally published 2013 May 31. [Version 2] doi: 10.12688/f1000research.2-134.v2 (PMC3829391; doi:10.12688/f1000research.2-134.v2)
Supplement: Data showing positive regulation of Wnt/β-catenin signal transduction by FAM129B siRNA using transcriptional reporter assay, target gene expression, and apoptosis assay — Data for Figure 2b. Measured β-catenin dependent firefly: constitutive renilla ratios for HT1080, A375, and A2058 reporter cells treated with the indicated conditions. Data for Figure 2c: Quantitative RT-PCR of β-catenin dependent Axin2 mRNA and housekeeping actin mRNA for HT1080, A375, and A2058 cells treated with the indicated conditions. Data for Figure 3a. Measured β-catenin dependent firefly: constitutive renilla ratios for A375 reporter cells treated with a dose curve of WNT3A or a single dose of WNT3A. Data for Figure 3b. Measured NFκB dependent firefly: constitutive renilla ratios for A375 reporter cells treated with a dose curve of TNFalpha or a single dose of TNFα . Data for Figure 4b. Quantitation of DAPI and TUNEL positive nuclei from A375 cells treated with WNT3A, PLX4720, and the control, FAM129B, or CTNNB1 siRNA. [file f1000research-2-2455-s0000.tgz › Fig_2c_raw_data.csv]

cell line	treatment	siRNA	replicate 1	replicate 2	replicate 3	replicate 1	replicate 2	replicate 3
HT1080	control CM	control	239	227	207	9430000	10500000	11900000
HT1080	control CM	FAM129B A	101	72.1	86.9	13400000	9770000	12200000
HT1080	control CM	FAM129B B	184	164	209	5870000	7050000	9540000
HT1080	control CM	FAM129B C	161	179	233	8360000	8420000	10300000
HT1080	Wnt3A CM	control	6520	6590	6690	8820000	9100000	11000000
HT1080	Wnt3A CM	FAM129B A	1240	1320	1410	8170000	7880000	10300000
HT1080	Wnt3A CM	FAM129B B	2330	2210	2610	7250000	7820000	7670000
HT1080	Wnt3A CM	FAM129B C	1830	1930	2300	7450000	6560000	8750000
A2058	control CM	control	0	0	0	27600000	11500000	16200000
A2058	control CM	FAM129B A	126	131	0	18300000	15700000	19600000
A2058	control CM	FAM129B B	0	0	0	19500000	23300000	33700000
A2058	control CM	FAM129B C	592	731	633	21000000	23600000	23400000
A2058	Wnt3A CM	control	10200	10200	8730	16600000	16600000	11100000
A2058	Wnt3A CM	FAM129B A	8550	8170	5000	20700000	19100000	17500000
A2058	Wnt3A CM	FAM129B B	6740	6330	6110	30500000	30700000	17400000
A2058	Wnt3A CM	FAM129B C	2760	2690	1840	20300000	10300000	13200000
A375	control CM	control	24.8	23	131	25200000	13300000	12800000
A375	control CM	FAM129B A	31.2	18.2	40.9	18600000	13300000	1690000
A375	control CM	FAM129B B	30.7	26.2	15.3	15900000	16700000	6210000
A375	control CM	FAM129B C	179	159	133	21500000	22300000	4650000
A375	Wnt3A CM	control	2790	3120	2460	4920000	16300000	14600000
A375	Wnt3A CM	FAM129B A	227	1800	1130	15800000	17300000	18700000
A375	Wnt3A CM	FAM129B B	95.5	417	1150	17800000	12800000	12400000
A375	Wnt3A CM	FAM129B C	29.7	93.5	799	15400000	12600000	11000000
