# Supplementary material for: FAM129B is a novel regulator of Wnt/β-catenin signal transduction in melanoma cells
Source: F1000Res. 2013 Oct 10;2:134. Originally published 2013 May 31. [Version 2] doi: 10.12688/f1000research.2-134.v2 (PMC3829391; doi:10.12688/f1000research.2-134.v2)
Supplement: Data showing positive regulation of Wnt/β-catenin signal transduction by FAM129B siRNA using transcriptional reporter assay, target gene expression, and apoptosis assay — Data for Figure 2b. Measured β-catenin dependent firefly: constitutive renilla ratios for HT1080, A375, and A2058 reporter cells treated with the indicated conditions. Data for Figure 2c: Quantitative RT-PCR of β-catenin dependent Axin2 mRNA and housekeeping actin mRNA for HT1080, A375, and A2058 cells treated with the indicated conditions. Data for Figure 3a. Measured β-catenin dependent firefly: constitutive renilla ratios for A375 reporter cells treated with a dose curve of WNT3A or a single dose of WNT3A. Data for Figure 3b. Measured NFκB dependent firefly: constitutive renilla ratios for A375 reporter cells treated with a dose curve of TNFalpha or a single dose of TNFα . Data for Figure 4b. Quantitation of DAPI and TUNEL positive nuclei from A375 cells treated with WNT3A, PLX4720, and the control, FAM129B, or CTNNB1 siRNA. [file f1000research-2-2455-s0000.tgz › Fig_3b_ligand_dose_curve_raw_data.csv]

Dose ligand (ng / ml rWnt3A)	control siRNA	control siRNA	control siRNA	FAM129B siRNA	FAM129B siRNA	FAM129B siRNA
30	0.21636974	0.211238723	0.222265773	0.18613103	0.190130443	0.186138962
10	0.184231857	0.19916379	0.202063596	0.190786348	0.181528202	0.186755387
3.333333333		0.140030039	0.141448321	0.164003663	0.135606227	0.1447253
1.111111111	0.114585519	0.104665348	0.101843193	0.128643573	0.121781765	0.108899551
0.37037037	0.089310155	0.090751822	0.073056595	0.099826936	0.083706337	0.079450435
0.12345679	0.059067251	0.055610457	0.060114678	0.060551266	0.060635932	0.045604683
0.041152263	0.037962568	0.041751025	0.033350736	0.043117964	0.038032623	0.037111531
0	0.010805956	0.010093965	0.010952685	0.01261283	0.010348922	0.010897008
