# Supplementary material for: FAM129B is a novel regulator of Wnt/β-catenin signal transduction in melanoma cells
Source: F1000Res. 2013 Oct 10;2:134. Originally published 2013 May 31. [Version 2] doi: 10.12688/f1000research.2-134.v2 (PMC3829391; doi:10.12688/f1000research.2-134.v2)
Supplement: Data showing positive regulation of Wnt/β-catenin signal transduction by FAM129B siRNA using transcriptional reporter assay, target gene expression, and apoptosis assay — Data for Figure 2b. Measured β-catenin dependent firefly: constitutive renilla ratios for HT1080, A375, and A2058 reporter cells treated with the indicated conditions. Data for Figure 2c: Quantitative RT-PCR of β-catenin dependent Axin2 mRNA and housekeeping actin mRNA for HT1080, A375, and A2058 cells treated with the indicated conditions. Data for Figure 3a. Measured β-catenin dependent firefly: constitutive renilla ratios for A375 reporter cells treated with a dose curve of WNT3A or a single dose of WNT3A. Data for Figure 3b. Measured NFκB dependent firefly: constitutive renilla ratios for A375 reporter cells treated with a dose curve of TNFalpha or a single dose of TNFα . Data for Figure 4b. Quantitation of DAPI and TUNEL positive nuclei from A375 cells treated with WNT3A, PLX4720, and the control, FAM129B, or CTNNB1 siRNA. [file f1000research-2-2455-s0000.tgz › Fig_4b_raw_data.csv]

siRNA	Replicate	DAPI positive nuclei	TUNEL positive nuclei	Percent TUNEL positive
control	1	556	113	20%
control	2	620	140	23%
control	3	607	111	18%
control	4	591	113	19%
control	5	613	137	22%
control	6	553	158	29%
control	7	584	156	27%
control	8	573	162	28%
pooled FAM129B siRNA	1	482	82	17%
pooled FAM129B siRNA	2	483	76	16%
pooled FAM129B siRNA	3	553	99	18%
pooled FAM129B siRNA	4	567	94	17%
pooled FAM129B siRNA	5	596	115	19%
pooled FAM129B siRNA	6	526	109	21%
pooled FAM129B siRNA	7	452	75	17%
pooled FAM129B siRNA	8	488	72	15%
pooled CTNNB1 siRNA	1	501	1	0%
pooled CTNNB1 siRNA	2	531	4	1%
pooled CTNNB1 siRNA	3	597	2	0%
pooled CTNNB1 siRNA	4	485	2	0%
pooled CTNNB1 siRNA	5	450	0	0%
pooled CTNNB1 siRNA	6	508	5	1%
pooled CTNNB1 siRNA	7	582	3	1%
pooled CTNNB1 siRNA	8	567	4	1%
