# Supplementary material for: FAM129B is a novel regulator of Wnt/β-catenin signal transduction in melanoma cells
Source: F1000Res. 2013 Oct 10;2:134. Originally published 2013 May 31. [Version 2] doi: 10.12688/f1000research.2-134.v2 (PMC3829391; doi:10.12688/f1000research.2-134.v2)
Supplement: Data showing positive regulation of Wnt/β-catenin signal transduction by FAM129B siRNA using transcriptional reporter assay, target gene expression, and apoptosis assay — Data for Figure 2b. Measured β-catenin dependent firefly: constitutive renilla ratios for HT1080, A375, and A2058 reporter cells treated with the indicated conditions. Data for Figure 2c: Quantitative RT-PCR of β-catenin dependent Axin2 mRNA and housekeeping actin mRNA for HT1080, A375, and A2058 cells treated with the indicated conditions. Data for Figure 3a. Measured β-catenin dependent firefly: constitutive renilla ratios for A375 reporter cells treated with a dose curve of WNT3A or a single dose of WNT3A. Data for Figure 3b. Measured NFκB dependent firefly: constitutive renilla ratios for A375 reporter cells treated with a dose curve of TNFalpha or a single dose of TNFα . Data for Figure 4b. Quantitation of DAPI and TUNEL positive nuclei from A375 cells treated with WNT3A, PLX4720, and the control, FAM129B, or CTNNB1 siRNA. [file f1000research-2-2455-s0000.tgz › Fig_3b_single_dose_ligand_raw_data.csv]

Treatment	siRNA	replicate 1	replicate 2	replicate 3
DMSO	ctrl	0.332963426	0.476490213	0.455718524
DMSO	FAM129B-A	0.37418409	0.383356837	0.510285966
DMSO	FAM129B-B	0.370780644	0.389220808	0.436096692
DMSO	FAM129B-C	0.719530686	0.885563871	0.943243978
DMSO	pool	0.566804474	0.689794133	0.515505393
DMSO	CTNNB1	0.515067513	0.768482824	0.645525218
1.25 ng TNFalpha	ctrl	2.944983932	3.512436415	3.02340779
1.25 ng TNFalpha	FAM129B-A	2.692420656	3.104729776	3.274151037
1.25 ng TNFalpha	FAM129B-B	2.369634703	2.835953872	2.826876947
1.25 ng TNFalpha	FAM129B-C	5.796817935	4.098769787	9.679060919
1.25 ng TNFalpha	pool	3.746528282	3.901197982	2.288450016
1.25 ng TNFalpha	CTNNB1	5.154921687	5.191221371	4.692118254
