# Supplementary material for: FAM129B is a novel regulator of Wnt/β-catenin signal transduction in melanoma cells
Source: F1000Res. 2013 Oct 10;2:134. Originally published 2013 May 31. [Version 2] doi: 10.12688/f1000research.2-134.v2 (PMC3829391; doi:10.12688/f1000research.2-134.v2)
Supplement: Data showing positive regulation of Wnt/β-catenin signal transduction by FAM129B siRNA using transcriptional reporter assay, target gene expression, and apoptosis assay — Data for Figure 2b. Measured β-catenin dependent firefly: constitutive renilla ratios for HT1080, A375, and A2058 reporter cells treated with the indicated conditions. Data for Figure 2c: Quantitative RT-PCR of β-catenin dependent Axin2 mRNA and housekeeping actin mRNA for HT1080, A375, and A2058 cells treated with the indicated conditions. Data for Figure 3a. Measured β-catenin dependent firefly: constitutive renilla ratios for A375 reporter cells treated with a dose curve of WNT3A or a single dose of WNT3A. Data for Figure 3b. Measured NFκB dependent firefly: constitutive renilla ratios for A375 reporter cells treated with a dose curve of TNFalpha or a single dose of TNFα . Data for Figure 4b. Quantitation of DAPI and TUNEL positive nuclei from A375 cells treated with WNT3A, PLX4720, and the control, FAM129B, or CTNNB1 siRNA. [file f1000research-2-2455-s0000.tgz › Figure_2b_raw_data.csv]

cell line	treatment	siRNA	REPLICATE 1	REPLICATE 2	REPLICATE 3
HT1080	control CM	control	0.001265031	0.000611976	0.00155111
HT1080	control CM	FAM129B A	0.000836171	0.000771728	0.000599116
HT1080	control CM	FAM129B B	0.001368248	0.000724817	0.00080298
HT1080	control CM	FAM129B C	0.001232664	0.001168798	0.001708768
HT1080	Wnt3A CM	control	0.090809855	0.07412132	0.071397198
HT1080	Wnt3A CM	FAM129B A	0.007783301	0.005624803	0.005354937
HT1080	Wnt3A CM	FAM129B B	0.007693093	0.006765839	0.006107822
HT1080	Wnt3A CM	FAM129B C	0.008151114	0.006968635	0.006708729
A2058	control CM	control	0.049544117	0.06953413	0.048911274
A2058	control CM	FAM129B A	0.022606207	0.030270762	0.046441571
A2058	control CM	FAM129B B	0.072053148	0.144338338	0.181655346
A2058	control CM	FAM129B C	0.198704425	0.146765833	0.062855338
A2058	Wnt3A CM	control	4.052907881	3.927613941	4.095364807
A2058	Wnt3A CM	FAM129B A	6.05764282	6.390896815	5.864815837
A2058	Wnt3A CM	FAM129B B	0.785603753	0.776571275	0.624830408
A2058	Wnt3A CM	FAM129B C	0.334117597	0.21321114	0.231548797
A375	control CM	control	0.00055912	0.001162767	0.003778212
A375	control CM	FAM129B A	0.000757389	0.003935031	0.002513403
A375	control CM	FAM129B B	0.00127662	0.000741987	0.000701731
A375	control CM	FAM129B C	0.001037359	0.002544067	0.001291562
A375	Wnt3A CM	control	0.592802637	0.624190486	0.605588847
A375	Wnt3A CM	FAM129B A	0.197620859	0.206782669	0.18637008
A375	Wnt3A CM	FAM129B B	0.096609764	0.110668096	0.128153927
A375	Wnt3A CM	FAM129B C	0.029328552	0.036935418	0.031235866
